# Supplementary material for: A Genetic History of the Balkans from Roman Frontier to Slavic Migrations
Source: Cell. Author manuscript; Available in PMC 2023 Dec 27. (PMC10752003; doi:10.1016/j.cell.2023.10.018)
Supplement: Data S2 — Data tables, related to STAR Methods. [file NIHMS1944038-supplement-Data_S2.xlsx]

## Sheet: Table 1
Data S2, Table 1. Information about ancient Balkan individuals between 0-1500 CE (newly reported and previously published) analyzed in this study. This table also includes information about six Central European individuals with newly reported data
Genetic ID	Grave number	Skeletal element	Publication	Full Date: One of two formats. (Format 1) 95.4% CI calibrated radiocarbon age on the same individual analysed with aDNA (Conventional Radiocarbon Age BP, Lab number) e.g. 2624-2350 calBCE (3990¬±40 BP, Ua-35016). (Format 2) Archaeological context range, e.g. 2500-1700 BCE	Date mean in BP in years before 1950 CE [OxCal mu for a direct radiocarbon date, and average of range for a contextual date]	Date standard deviation in BP [OxCal sigma for a direct radiocarbon date, and standard deviation of the uniform distribution between the two bounds for a contextual date]	Age at Death Estimate	Label	Locality	Country	Lat.	Long.	No. Libraries	LibraryID(s)	Sex ratio (Y/X+Y)	Genetic Sex (obtained via genetic analysis unless otherwise stated)	mtDNA coverage (merged data)	mtDNA haplogroup if ‚â•2 or published	mtDNA match to consensus if ‚â•2 coverage (merged data)	SNPs hit on autosomal targets (Computed using easystats on 1240k snpset)	Family ID and position within family	Sum total of ROH segments >4cM	Sum total of ROH segments >20cM	Y haplogroup in terminal mutation notation based on Yfull 8.09 (manually curated automated calls)	Mutational path to terminal mutation notation based on Yfull 8.09 (manually curated automated calls)	Y haplogroup in ISOGG v15.73 notation (manually curated automated calls)	Xcontam ANGSD SNPs (only if male)	Xcontam ANGSD MOM point estimate (only if male and ‚â•200)	Xcontam ANGSD MOM Z-score (only if male and ‚â•200)	Xcontam ANGSD MOM 95% CI truncated at 0 (only if male and ‚â•200)	Analysis_dataset	Reason
I15527	G-2771	tooth	This study	70-208 cal CE (1910±20 BP, PSUAMS-8553)	1815	41	< 45	Serbia_ViminaciumPecine	Viminacium, Pećine necropolis	Serbia	44.732	21.234	1	S15527.Y1.E1.L1	0.427328	M	254.1	H30b1	[0.986,0.999]	634398	n/a (no relatives detected)	0	0	R-U106	R1b,R-M269,R-L23,R-L52,R-L151,R-U106	R1b1a1b1a1a1	3126	0.00199	1.809	[0,0.004]	Yes
I15528	G-3053	tooth	This study	80-215 cal CE (1895±20 BP, PSUAMS-9562)	1795	35	< 40	Serbia_ViminaciumPecine	Viminacium, Pećine necropolis	Serbia	44.732	21.234	1	S15528.Y1.E1.L1	0.0101648	F	294	T1a1n	[0.988,0.998]	275512	n/a (no relatives detected)	n/a (too few SNPs)	n/a (too few SNPs)	..	..	..	n/a (female)	n/a (female)	n/a (female)	n/a (female)	Yes
I15529	G-3082	tooth	This study	100-200 CE	1800	29	< 30	Serbia_ViminaciumPecine	Viminacium, Pećine necropolis	Serbia	44.732	21.234	1	S15529.Y1.E1.L1	0.423425	M	289.4	H11a2	[0.993,1.000]	384957	n/a (no relatives detected)	4.4616	0	J-BY94	J1a,J-Z2215,J-Z2217,J-CTS1026,J-Z1828,J-Z18463,J-Z18471,J-BY94	J1a2b2b~	545	0.00101	0.361	[0,0.006]	Yes
I15530	G-4661	tooth	This study	100-200 CE	1800	29	..	Serbia_ViminaciumPecine	Viminacium, Pećine necropolis	Serbia	44.732	21.234	1	S15530.Y1.E1.L1	0.00645161	F	57.77	K1a2a	[0.981,0.994]	7914	n/a (no relatives detected)	n/a (too few SNPs)	n/a (too few SNPs)	..	..	..	n/a (female)	n/a (female)	n/a (female)	n/a (female)	No	<20000 SNPs
I15531	G-5665	tooth	This study	258-413 cal CE (1700±20 BP, PSUAMS-8554)	1595	45	..	Serbia_ViminaciumPecine	Viminacium, Pećine necropolis	Serbia	44.732	21.234	1	S15531.Y1.E1.L1	0.407379	M	397.2	H10a1	[0.993,1.000]	289339	n/a (no relatives detected)	n/a (too few SNPs)	n/a (too few SNPs)	I1	I1	I1(xI1a3)	239	0.00945	1.295	[0,0.024]	Yes
I15532	G-5703	tooth	This study	300-400 CE	1600	29	35-40	Serbia_ViminaciumPecine	Viminacium, Pećine necropolis	Serbia	44.732	21.234	1	S15532.Y1.E1.L1	0.41905	M	44.9	J2b1c	[0.976,0.995]	144737	n/a (no relatives detected)	n/a (too few SNPs)	n/a (too few SNPs)	T-L131	T1a,T-L206,T-M70,T-L131	T1a2	54	n/a (<200 SNPs)	n/a (<200 SNPs)	n/a (<200 SNPs)	Yes
I15533	G-5736	tooth	This study	246-365 cal CE (1745±15 BP, PSUAMS-8591)	1644	35	..	Serbia_ViminaciumPecine	Viminacium, Pećine necropolis	Serbia	44.732	21.234	1	S15533.Y1.E1.L1	0.420662	M	427.5	V1a1	[0.995,1.000]	198136	n/a (no relatives detected)	n/a (too few SNPs)	n/a (too few SNPs)	R-Z2122	R1a,R-M459,R-M198,R-M417,R-Z645,R-Z93,R-Z94,R-Z2124,R-Z2122	R1a1a1b2a2b	140	n/a (<200 SNPs)	n/a (<200 SNPs)	n/a (<200 SNPs)	Yes
I15534	G-5752	tooth	This study	237-348 cal CE (1765±20 BP, PSUAMS-9563)	1654	31	> 40	Serbia_ViminaciumPecine	Viminacium, Pećine necropolis	Serbia	44.732	21.234	1	S15534.Y1.E1.L1	0.013703	F	40.81	H5	[0.968,0.991]	79196	n/a (no relatives detected)	n/a (too few SNPs)	n/a (too few SNPs)	..	..	..	n/a (female)	n/a (female)	n/a (female)	n/a (female)	Yes
I15535	G-5769	tooth	This study	255-409 cal CE (1715±20 BP, PSUAMS-9564)	1610	46	..	Serbia_ViminaciumPecine	Viminacium, Pećine necropolis	Serbia	44.732	21.234	1	S15535.Y1.E1.L1	0.0088429	F	240.6	H1b	[0.980,0.994]	131987	n/a (no relatives detected)	n/a (too few SNPs)	n/a (too few SNPs)	..	..	..	n/a (female)	n/a (female)	n/a (female)	n/a (female)	Yes
I15536	G-5924	tooth	This study	1-400 CE	1750	115	..	Serbia_ViminaciumPecine	Viminacium, Pećine necropolis	Serbia	44.732	21.234	1	S15536.Y1.E1.L1	0.414861	M	57.72	U5a1j	[0.980,0.995]	10399	n/a (no relatives detected)	n/a (too few SNPs)	n/a (too few SNPs)	..	..	..	2	n/a (<200 SNPs)	n/a (<200 SNPs)	n/a (<200 SNPs)	No	<20,000 SNPs
I32304	G-139	tooth	This study	100-300 CE	1750	58	30-40 years old	Serbia_ViminaciumPecine	Viminacium, Pećine necropolis	Serbia	44.732	21.234	1	S32304.Y1.E1.L1	0.277	Undetermined (male based on physical anthropology)	9.901	V+@72	[0.956, 0.998]	14496	n/a (no relatives detected)	n/a (too few SNPs)	n/a (too few SNPs)	..	..	..	..	..	..	..	Yes (exception to the low coverage rule)
I15486	G-12	tooth	This study	200-300 CE	1700	29	..	Serbia_ViminaciumPirivoj	Viminacium, Pirivoj Necropolis	Serbia	44.732	21.234	1	S15486.Y1.E1.L1	0.00984952	F	110.9	T2	[0.996,1.000]	367008	n/a (no relatives detected)	n/a (too few SNPs)	n/a (too few SNPs)	..	..	..	n/a (female)	n/a (female)	n/a (female)	n/a (female)	Yes
I15490	G-36A double grave	tooth	This study	200-300 CE	1700	29	> 50	Serbia_ViminaciumPirivoj	Viminacium, Pirivoj Necropolis	Serbia	44.732	21.234	1	S15490.Y1.E1.L1	0.393099	M	132.9	H6b	[0.984,0.998]	263526	I15490-I15491 are 2nd-degree relatives	n/a (too few SNPs)	n/a (too few SNPs)	E-CTS1273	E1b,E-M78,E-L618,E-V13,E-Z1057,E-CTS1273	E1b1b1a1b1a	..	..	..	..	Yes
I15491	G-36B double grave	tooth	This study	200-300 CE	1700	29	4-7 years old	Serbia_ViminaciumPirivoj	Viminacium, Pirivoj Necropolis	Serbia	44.732	21.234	1	S15491.Y1.E1.L1	0.39768	M	776.9	H7	[0.995,1.000]	42851	I15490-I15491 are 2nd-degree relatives	n/a (too few SNPs)	n/a (too few SNPs)	..	..	..	5	n/a (<200 SNPs)	n/a (<200 SNPs)	n/a (<200 SNPs)	Yes
I15492	G-47A	tooth	This study	241-362 cal CE (1755±20 BP, PSUAMS-9557)	1648	34	35-45	Serbia_ViminaciumPirivoj	Viminacium, Pirivoj Necropolis	Serbia	44.732	21.234	1	S15492.Y1.E1.L1	0.411143	M	242.9	H7	[0.959,0.983]	560985	n/a (no relatives detected)	0	0	R-L20	R1b,R-M269,R-L23,R-L52,R-L151,R-P312,R-U152,R-L2,R-Z258,R-Z367,R-L20	R1b1a1b1a1a2b1a1	1742	0.00646	2.692	[0.002,0.011]	Yes
I15493	G-47B	tooth	This study	300-350 CE	1625	14	4 -7	Serbia_ViminaciumPirivoj	Viminacium, Pirivoj Necropolis	Serbia	44.732	21.234	1	S15493.Y1.E1.L1	0.48062	M	423.5	H8c	[0.993,1.000]	9009	n/a (no relatives detected)	n/a (too few SNPs)	n/a (too few SNPs)	..	..	..	0	n/a (<200 SNPs)	n/a (<200 SNPs)	n/a (<200 SNPs)	No	<20,000 SNPs
I15494	G-47D	tooth	This study	300-350 CE	1625	14	40-50	Serbia_ViminaciumPirivoj	Viminacium, Pirivoj Necropolis	Serbia	44.732	21.234	1	S15494.Y1.E1.L1	0.0146987	F	257.2	H5a2	[0.990,0.999]	165491	n/a (no relatives detected)	n/a (too few SNPs)	n/a (too few SNPs)	..	..	..	n/a (female)	n/a (female)	n/a (female)	n/a (female)	Yes
I15495	G-61	tooth	This study	100-200 CE	1800	29	50-60	Serbia_ViminaciumPirivoj	Viminacium, Pirivoj Necropolis	Serbia	44.732	21.234	1	S15495.Y1.E1.L1	0.410204	M	147.1	H49	[0.974,0.993]	367016	n/a (no relatives detected)	n/a (too few SNPs)	n/a (too few SNPs)	E-CTS9320	E1b,E-M78,E-L618,E-V13,E-Z1057,E-CTS1273,E-BY3880,E-Z5017,E-Z5016,E-Y3762,E-CTS6377,E-CTS9320	E1b1b1a1b1a6a1~	445	0.000944	0.23	[0,0.009]	Yes
I15498	G-101	tooth	This study	1-200 CE	1850	57	..	Serbia_ViminaciumPirivoj	Viminacium, Pirivoj Necropolis	Serbia	44.732	21.234	1	S15498.Y1.E1.L1	0.394521	M	167.9	H36	[0.985,0.997]	14148	n/a (no relatives detected)	n/a (too few SNPs)	n/a (too few SNPs)	R1a	..	..	3	n/a (<200 SNPs)	n/a (<200 SNPs)	n/a (<200 SNPs)	No	<20,000 SNPs
I15499	G-103	tooth; left second premolar	This study	80-215 cal CE (1895±20 BP, PSUAMS-8552)	1795	35	15-18	Serbia_ViminaciumPirivoj	Viminacium, Pirivoj Necropolis	Serbia	44.732	21.234	1	S15499.Y1.E1.L1	0.43041	M	287.5	L2a1j	[0.989,0.998]	40025	n/a (no relatives detected)	n/a (too few SNPs)	n/a (too few SNPs)	E-V32	E1b,E-M78,E-Z1902,E-V12,E-Y2863,E-FGC14377,E-FGC14378,E-V32	E1b1b1a1a1b	11	n/a (<200 SNPs)	n/a (<200 SNPs)	n/a (<200 SNPs)	Yes
I15501	G-104	tooth	This study	50-350 CE	1750	87	..	Serbia_ViminaciumPirivoj	Viminacium, Pirivoj Necropolis	Serbia	44.732	21.234	1	S15501.Y1.E1.L1	0.2352	Undetermined (male based on physical anthropology)	54.71	J1c1	[0.982,0.996]	11324	n/a (no relatives detected)	n/a (too few SNPs)	n/a (too few SNPs)	..	..	..	n/a (sex unknown)	n/a (sex unknown)	n/a (sex unknown)	n/a (sex unknown)	No	<20,000 SNPs
I15502	G-105	tooth	This study	215-326 calCE (1800±20 BP, PSUAMS-13191)	1680	36	15-25	Serbia_ViminaciumPirivoj	Viminacium, Pirivoj Necropolis	Serbia	44.732	21.234	1	S15502.Y1.E1.L1	0.402126	M	404.1	U3a2a1	[0.986,0.997]	145764	n/a (no relatives detected)	n/a (too few SNPs)	n/a (too few SNPs)	E-M123	E1b,E-Z830,E-PF1962,E-M123	E1b1b1b2a1	82	n/a (<200 SNPs)	n/a (<200 SNPs)	n/a (<200 SNPs)	Yes
I15509	G-288	tooth	This study	200-300 CE	1700	29	16-18	Serbia_ViminaciumPirivoj	Viminacium, Pirivoj Necropolis	Serbia	44.732	21.234	1	S15509.Y1.E1.L1	0.0128257	F	162.6	I4b	[0.993,1.000]	62407	n/a (no relatives detected)	n/a (too few SNPs)	n/a (too few SNPs)	..	..	..	n/a (female)	n/a (female)	n/a (female)	n/a (female)	Yes
I15510	G-314	tooth	This study	200-300 CE	1700	29	..	Serbia_ViminaciumPirivoj	Viminacium, Pirivoj Necropolis	Serbia	44.732	21.234	1	S15510.Y1.E1.L1	0.4452	M	157.6	H26a1	[0.965,0.987]	534084	n/a (no relatives detected)	0	0	G-PF3148	G2a,G-L1259,G-PF3147,G-PF3148	G2a2a1(xG2a2a1a2)	2320	0.00452	2.511	[0.001,0.008]	Yes
I15511	G-322	tooth	This study	200-300 CE	1700	29	..	Serbia_ViminaciumPirivoj	Viminacium, Pirivoj Necropolis	Serbia	44.732	21.234	1	S15511.Y1.E1.L1	0.365462	M	27.45	H	[0.978,0.998]	20576	n/a (no relatives detected)	n/a (too few SNPs)	n/a (too few SNPs)	..	..	..	3	n/a (<200 SNPs)	n/a (<200 SNPs)	n/a (<200 SNPs)	Yes, but excluded from individual qpADM modelling (<40,000 SNPs)
I15512	G-341	tooth	This study	100-300 CE	1700	29	Adult	Serbia_ViminaciumPirivoj	Viminacium, Pirivoj Necropolis	Serbia	44.732	21.234	1	S15512.Y1.E1.L1	0.423611	M	57.52	X2+225	[0.971,0.990]	8538	n/a (no relatives detected)	n/a (too few SNPs)	n/a (too few SNPs)	E-L618	E1b,E-M78,E-L618	E1b1b1a1b1	5	n/a (<200 SNPs)	n/a (<200 SNPs)	n/a (<200 SNPs)	No	<20,000 SNPs
I15514	G-353	tooth	This study	200-300 CE	1700	29	40-60	Serbia_ViminaciumPirivoj	Viminacium, Pirivoj Necropolis	Serbia	44.732	21.234	1	S15514.Y1.E1.L1	0.0105691	F	351.5	U4a2a	[0.996,1.000]	164141	n/a (no relatives detected)	n/a (too few SNPs)	n/a (too few SNPs)	..	..	..	n/a (female)	n/a (female)	n/a (female)	n/a (female)	Yes
I15515	G-357	tooth	This study	100-200 CE	1800	29	Child	Serbia_ViminaciumPirivoj	Viminacium, Pirivoj Necropolis	Serbia	44.732	21.234	1	S15515.Y1.E1.L1	0.408795	M	596.4	K1a3a	[0.996,1.000]	67951	n/a (no relatives detected)	n/a (too few SNPs)	n/a (too few SNPs)	R-Z2103	R1b,R-M269,R-L23,R-Z2103	R1b1a1b1b	19	n/a (<200 SNPs)	n/a (<200 SNPs)	n/a (<200 SNPs)	Yes
I15516	G-361	tooth	This study	127-233 calCE (1860±20 BP, PSUAMS-13192)	1769	32	25-30	Serbia_ViminaciumPirivoj	Viminacium, Pirivoj Necropolis	Serbia	44.732	21.234	1	S15516.Y1.E1.L1	0.411927	M	170.3	H13a1a1	[0.996,1.000]	199090	n/a (no relatives detected)	n/a (too few SNPs)	n/a (too few SNPs)	G-P303	G2a,G-L1259,G-L30,G-P303	G2a2b2a	147	n/a (<200 SNPs)	n/a (<200 SNPs)	n/a (<200 SNPs)	Yes
I15517	G-402	tooth	This study	124-228 cal CE (1870±20 BP, PSUAMS-8590)	1777	31	..	Serbia_ViminaciumPirivoj	Viminacium, Pirivoj Necropolis	Serbia	44.732	21.234	1	S15517.Y1.E1.L1	0.402081	M	50.92	HV	[0.980,0.997]	136228	n/a (no relatives detected)	n/a (too few SNPs)	n/a (too few SNPs)	J-L70	J2a,J-M410,J-PF4610,J-L26,J-PF5087,J-PF5160,J-L24,J-Y22662,J-L25,J-Z438,J-Z387,J-L70	J2a1a1b2a1b1	51	n/a (<200 SNPs)	n/a (<200 SNPs)	n/a (<200 SNPs)	Yes
I15485	G-11	tooth	This study	100-300 CE	1750	58	..	Serbia_ViminaciumRit	Viminacium, Rit Necropolis	Serbia	44.732	21.234	1	S15485.Y1.E1.L1	0.113889	Undetermined	158.8	H	[0.983,0.997]	7304	n/a (no relatives detected)	n/a (too few SNPs)	n/a (too few SNPs)	..	..	..	n/a (sex unknown)	n/a (sex unknown)	n/a (sex unknown)	n/a (sex unknown)	No	<20,000 SNPs
I15487	G-23	tooth	This study	200-300 CE	1700	29	20-25	Serbia_ViminaciumRit	Viminacium, Rit Necropolis	Serbia	44.732	21.234	1	S15487.Y1.E1.L1	0.00774818	F	111.6	T1a	[0.984,0.995]	46410	n/a (no relatives detected)	n/a (too few SNPs)	n/a (too few SNPs)	..	..	..	n/a (female)	n/a (female)	n/a (female)	n/a (female)	Yes
I15488	G-30 female	tooth	This study	200-300 CE	1700	29	> 40	Serbia_ViminaciumRit	Viminacium, Rit Necropolis	Serbia	44.732	21.234	1	S15488.Y1.E1.L1	0.00824621	F	128.9	H41a	[0.971,0.989]	548046	n/a (no relatives detected)	0	0	..	..	..	n/a (female)	n/a (female)	n/a (female)	n/a (female)	Yes
I15489	G-30 male	tooth	This study	200-300 CE	1700	29	25-35	Serbia_ViminaciumRit	Viminacium, Rit Necropolis	Serbia	44.732	21.234	1	S15489.Y1.E1.L1	0.406426	M	162.3	H	[0.971,0.989]	383501	n/a (no relatives detected)	0	0	G-Y140827	G2a,G-L1259,G-PF3147,G-PF3148,G-PF3177,L91,G-Z6484,G-Z6284,G-Z6128,G-Y140837,G-Y140827	G2a2a1a2a2a1	553	0.0064	1.362	[0,0.016]	Yes
I15496	G-65	tooth	This study	200-300 CE	1700	29	30-40	Serbia_ViminaciumRit	Viminacium, Rit Necropolis	Serbia	44.732	21.234	1	S15496.Y1.E1.L1	0.0100819	F	451	T2b+16362	[0.989,0.998]	38118	n/a (no relatives detected)	n/a (too few SNPs)	n/a (too few SNPs)	..	..	..	n/a (female)	n/a (female)	n/a (female)	n/a (female)	Yes, but excluded from individual qpADM modelling (<40,000 SNPs)
I15497	G-81	tooth	This study	100-300 CE	1750	58	10-11 years	Serbia_ViminaciumRit	Viminacium, Rit Necropolis	Serbia	44.732	21.234	1	S15497.Y1.E1.L1	0.431818	M	882.9	J1c	[0.990,0.999]	4638	n/a (no relatives detected)	n/a (too few SNPs)	n/a (too few SNPs)	..	..	..	1	n/a (<200 SNPs)	n/a (<200 SNPs)	n/a (<200 SNPs)	No	<20,000 SNPs
I15500	G-103	tooth	This study	129-247 cal CE (1835±20 BP, PSUAMS-8560)	1740	34	< 45	Serbia_ViminaciumRit	Viminacium, Rit Necropolis	Serbia	44.732	21.234	1	S15500.Y1.E1.L1	0.0107973	F	113	R0a1a	[0.992,1.000]	86141	n/a (no relatives detected)	n/a (too few SNPs)	n/a (too few SNPs)	..	..	..	n/a (female)	n/a (female)	n/a (female)	n/a (female)	Yes
I15504	G-112	tooth	This study	200-300 CE	1700	29	> 40	Serbia_ViminaciumRit	Viminacium, Rit Necropolis	Serbia	44.732	21.234	1	S15504.Y1.E1.L1	0.424358	M	259.3	H47a	[0.974,0.992]	621150	n/a (no relatives detected)	0	0	E-BY3880	E1b,E-M78,E-L618,E-V13,E-Z1057,E-CTS1273,E-BY3880	E1b1b1a1b1a	2780	0.0015	1.364	[0,0.004]	Yes
I15505	G-123	tooth	This study	100-300 CE	1750	58	4-8	Serbia_ViminaciumRit	Viminacium, Rit Necropolis	Serbia	44.732	21.234	1	S15505.Y1.E1.L1	0.390625	M	53.03	J1d1a1	[0.995,1.000]	3417	n/a (no relatives detected)	n/a (too few SNPs)	n/a (too few SNPs)	..	..	..	0	n/a (<200 SNPs)	n/a (<200 SNPs)	n/a (<200 SNPs)	No	<20,000 SNPs
I15507	G-148A	tooth	This study	200-300 CE	1700	29	30-40	Serbia_ViminaciumRit	Viminacium, Rit Necropolis	Serbia	44.732	21.234	1	S15507.Y1.E1.L1	0.405468	M	957.1	K1c2	[0.996,1.000]	327876	n/a (no relatives detected)	n/a (too few SNPs)	n/a (too few SNPs)	E-BY3880	E1b,E-M78,E-L618,E-V13,E-Z1057,E-CTS1273,E-BY3880	E1b1b1a1b1a	380	0.00741	1.347	[0,0.018]	Yes
I15508	G-148B	tooth	This study	200-300 CE	1700	29	20-30	Serbia_ViminaciumRit	Viminacium, Rit Necropolis	Serbia	44.732	21.234	1	S15508.Y1.E1.L1	0.00952734	F	273.4	W6	[0.977,0.993]	518354	n/a (no relatives detected)	0	0	..	..	..	n/a (female)	n/a (female)	n/a (female)	n/a (female)	Yes
I15519	G-84B	tooth	This study	100-300 CE	1750	58	..	Serbia_ViminaciumRit	Viminacium, Rit Necropolis	Serbia	44.732	21.234	1	S15519.Y1.E1.L1	0.0182927	F	86.05	R0a2d	[0.994,1.000]	4150	n/a (no relatives detected)	n/a (too few SNPs)	n/a (too few SNPs)	..	..	..	n/a (female)	n/a (female)	n/a (female)	n/a (female)	No	<20,000 SNPs
I15503	G-105	tooth	This study	100-200 CE	1800	29	40-45	Serbia_ViminaciumGrobalja	Viminacium, Više Grobalja necropolis	Serbia	44.732	21.234	1	S15503.Y1.E1.L1	0.0479922	F	15.19	U5a2c	[0.920,0.974]	24996	n/a (no relatives detected)	n/a (too few SNPs)	n/a (too few SNPs)	..	..	..	n/a (female)	n/a (female)	n/a (female)	n/a (female)	Yes, but excluded from individual qpADM modelling (<40,000 SNPs)
I15513	G-343	tooth	This study	150-200 CE	1775	29	< 40	Serbia_ViminaciumGrobalja	Viminacium, Više Grobalja necropolis	Serbia	44.732	21.234	1	S15513.Y1.E1.L1	0.404624	M	176.6	H8c	[0.989,0.999]	424227	n/a (no relatives detected)	4.2531	0	E-BY3880	E1b,E-M78,E-L618,E-V13,E-Z1057,E-CTS1273,E-BY3880	E1b1b1a1b1a	695	0.0122	2.44	[0.002,0.022]	Yes
I15518	G-597	tooth	This study	211-326 cal CE (1805±20 BP, PSUAMS-9558)	1688	37	..	Serbia_ViminaciumGrobalja	Viminacium, Više Grobalja necropolis	Serbia	44.732	21.234	1	S15518.Y1.E1.L1	0.404376	M	60.69	U2e1a1	[0.947,0.977]	258307	n/a (no relatives detected)	n/a (too few SNPs)	n/a (too few SNPs)	E-CTS1273	E1b,E-M78,E-L618,E-V13,E-Z1057,E-CTS1273	E1b1b1a1b1a	207	-0.000308	-0.064	[0,0.009]	Yes
I15520	G-916	tooth	This study	207-326 cal CE (1810±20 BP, PSUAMS-9559)	1696	38	30-40	Serbia_ViminaciumGrobalja	Viminacium, Više Grobalja necropolis	Serbia	44.732	21.234	1	S15520.Y1.E1.L1	0.409265	M	308	U5b2b	[0.972,0.990]	509181	n/a (no relatives detected)	0	0	R-Z2123	R1a,R-M459,R-M198,R-M417,R-Z645,R-Z93,R-Z94,R-Z2124,R-Z2125,R-Z2123	R1a1a1b2a2a1	1163	0.00202	0.918	[0,0.006]	Yes
I15521	G-962	tooth	This study	130-237 cal CE (1850±15 BP, PSUAMS-9560)	1756	31	< 30	Serbia_ViminaciumGrobalja	Viminacium, Više Grobalja necropolis	Serbia	44.732	21.234	1	S15521.Y1.E1.L1	0.394372	M	242.9	H	[0.975,0.994]	209513	n/a (no relatives detected)	n/a (too few SNPs)	n/a (too few SNPs)	G-CTS342	G2a,G-L1259,G-L30,G-P303,G-L140,G-PF3346,G-PF3345,G-CTS342	G2a2b2a1a1c	145	n/a (<200 SNPs)	n/a (<200 SNPs)	n/a (<200 SNPs)	Yes
I15522	G-1428	tooth	This study	200-300 CE	1700	29	< 40	Serbia_ViminaciumGrobalja	Viminacium, Više Grobalja necropolis	Serbia	44.732	21.234	1	S15522.Y1.E1.L1	0.0134951	F	115.7	H	[0.977,0.995]	364958	n/a (no relatives detected)	n/a (too few SNPs)	n/a (too few SNPs)	..	..	..	n/a (female)	n/a (female)	n/a (female)	n/a (female)	Yes
I15523	G-1614	tooth	This study	200-300 CE	1700	29	< 50	Serbia_ViminaciumGrobalja	Viminacium, Više Grobalja necropolis	Serbia	44.732	21.234	1	S15523.Y1.E1.L1	0.379688	M	50.79	H+152	[0.976,0.994]	20289	n/a (no relatives detected)	n/a (too few SNPs)	n/a (too few SNPs)	..	..	..	10	n/a (<200 SNPs)	n/a (<200 SNPs)	n/a (<200 SNPs)	Yes, but excluded from individual qpADM modelling (<40,000 SNPs)
I15524	G-2012	tooth	This study	200-300 CE	1700	29	< 50	Serbia_ViminaciumGrobalja	Viminacium, Više Grobalja necropolis	Serbia	44.732	21.234	1	S15524.Y1.E1.L1	0.386956	M	57.01	HV9+152	[0.982,0.998]	174936	n/a (no relatives detected)	n/a (too few SNPs)	n/a (too few SNPs)	I-Y16419	I2a,I-L596,I-Y16649,I-Y16419	I2a2b	..	..	..	..	Yes
I15525	G-2292	tooth	This study	100-300 CE	1750	58	..	Serbia_ViminaciumGrobalja	Viminacium, Više Grobalja necropolis	Serbia	44.732	21.234	1	S15525.Y1.E1.L1	0.415061	M	136.6	H13a1a1	[0.991,1.000]	393313	n/a (no relatives detected)	0	0	E-CTS1273	E1b,E-M78,E-L618,E-V13,E-Z1057,E-CTS1273	E1b1b1a1b1a	596	-0.0025	-3.165	[0,0]	Yes
I15526	G-2307	tooth	This study	215-326 cal CE (1800±20 BP, PSUAMS-9561)	1680	36	Adult	Serbia_ViminaciumGrobalja	Viminacium, Više Grobalja necropolis	Serbia	44.732	21.234	1	S15526.Y1.E1.L1	0.411452	M	87.65	H13a2b2	[0.988,0.999]	263496	n/a (no relatives detected)	n/a (too few SNPs)	n/a (too few SNPs)	E-L791	E1b,E-Z830,E-PF1962,E-M123,E-M34,E-Z841,E-Z849,E-CTS1727,E-L791	E1b1b1b2a1a4	276	-0.00285	-2.192	[0,0]	Yes
I32305	G-595	tooth	This study	25-203 cal CE (1930±20 BP, PSUAMS-11950)	1850	37	> 45	Serbia_ViminaciumGrobalja	Viminacium, Više Grobalja necropolis	Serbia	44.732	21.234	1	S32305.Y1.E1.L1	0.007	F	51.77	T1a1b1	[0.982, 0.995]	926312	n/a (no relatives detected)	8.68211	0	..	..	..	n/a (female)	n/a (female)	n/a (female)	n/a (female)	Yes
I32301	G4-2	tibia	This study	1100-1300 CE	750	58	15-20	Serbia_ViminaciumRudine	Viminacium, Rudine Necropolis	Serbia	44.732	21.234	1	S32301.Y1.E1.L1	0.01	F	6.191	U4a2b	[0.939, 0.993]	87750	n/a (no relatives detected)	n/a (too few SNPs)	n/a (too few SNPs)	..	..	..	n/a (female)	n/a (female)	n/a (female)	n/a (female)	Yes
I32300	G4-15	tooth	This study	1100-1300 CE	750	58	25-35	Serbia_ViminaciumSvetinja	Viminacium, Svetinja Necropolis	Serbia	44.732	21.234	1	S32300.Y1.E1.L1	0.008	F	55.61	K1c1	[0.979, 0.994]	492116	n/a (no relatives detected)	0	0	..	..	..	n/a (female)	n/a (female)	n/a (female)	n/a (female)	Yes
I32299	G4-13	metatarsal	This study	1100-1300 CE	750	58	~30	Serbia_ViminaciumSvetinja	Viminacium, Svetinja Necropolis	Serbia	44.732	21.234	1	S32299.Y1.E1.L1	0.351	M	36.11	T1a1	[0.986, 0.998]	481766	n/a (no relatives detected)	0	0	I-CTS10228	I2a,I-L460,I-P37,I-M423,I-Y3104,I-L621,I-CTS10936,I-S19848,I-CTS4002,I-CTS10228	I2a1a2b1a1	542	-0.003	-3.011	[0.000,-0.001]	Yes
I32298	G4-16	tooth	This study	1100-1300 CE	750	58	8-14	Serbia_ViminaciumSvetinja	Viminacium, Svetinja Necropolis	Serbia	44.732	21.234	1	S32298.Y1.E1.L1	0.014	F	2.593	J1c3	Manually counting derived alleles at haplogroup-defining positions gives 26 derived reads out of a total of 26 reads at haplogroup defining positions	91212	n/a (no relatives detected)	n/a (too few SNPs)	n/a (too few SNPs)	..	..	..	n/a (female)	n/a (female)	n/a (female)	n/a (female)	Yes
I15544	Grave No. 15	tooth	This study	261-418 cal CE (1685±20 BP, PSUAMS-8725)	1581	42	30-45	Serbia_TimacumSlog	Ravna village (Timacum Minus), Slog Necropolis	Serbia	43.645	22.265	1	S15544.Y1.E1.L1	0.415503	M	209.5	HV9	[0.983,0.998]	461995	n/a (no relatives detected)	0	0	E-BY3880	E1b,E-M78,E-L618,E-V13,E-Z1057,E-CTS1273,E-BY3880	E1b1b1a1b1a	787	0.00525	1.346	[0,0.013]	Yes
I15545	Grave No. 25	tooth	This study	417-538 cal CE (1610±15 BP, PSUAMS-8556)	1472	37	..	Serbia_TimacumSlog	Ravna village (Timacum Minus), Slog Necropolis	Serbia	43.645	22.265	1	S15545.Y1.E1.L1	0.433366	M	211.4	H1	[0.977,0.994]	643855	n/a (no relatives detected)	0	0	I-Z141	I1a,I-Z58,I-Z59,I-CTS8647,Z60,Z140,Z141	I1a2a1a1a	3228	0.00349	2.685	[0.001,0.006]	Yes
I15546	Grave No. 26	tooth	This study	380-410 CE	1555	9	..	Serbia_TimacumSlog	Ravna village (Timacum Minus), Slog Necropolis	Serbia	43.645	22.265	1	S15546.Y1.E1.L1	0.408705	M	111.8	L2a1+143+16189 (16192)	[0.978,0.991]	387722	n/a (no relatives detected)	n/a (too few SNPs)	n/a (too few SNPs)	J-Z597	J2b,J-M102,J-Z534,J-Z1825,J-Z593,J-M241,J-L283,J-Z622,J-Z600,J-Z585,J-Z615,J-Z597	J2b2a1a1a~	482	0.00194	0.647	[0,0.008]	Yes
I15547	Grave No. 27A	tooth	This study	380-410 CE	1555	9	..	Serbia_TimacumSlog	Ravna village (Timacum Minus), Slog Necropolis	Serbia	43.645	22.265	1	S15547.Y1.E1.L1	0.38419	M	7.228	H+152	[0.910,0.985]	40133	n/a (no relatives detected)	n/a (too few SNPs)	n/a (too few SNPs)	J-L283	J2b,J-M102,J-Z534,J-Z1825,J-Z593,J-M241,J-L283	J2b2a1	11	n/a (<200 SNPs)	n/a (<200 SNPs)	n/a (<200 SNPs)	Yes
I15548	Grave No. 28	tooth	This study	380-410 CE	1555	9	..	Serbia_TimacumSlog	Ravna village (Timacum Minus), Slog Necropolis	Serbia	43.645	22.265	1	S15548.Y1.E1.L1	0.417243	M	167.5	W+194	[0.987,0.997]	499817	n/a (no relatives detected)	0	0	J-Z1043	J2b,J-M102,J-Z534,J-Z1825,J-Z593,J-M241,J-L283,J-Z622,J-Z600,J-Z585,J-Z615,J-Z597,J-Z2507,J-Z638,J-Z1297,J-Z1295,J-Z8421,J-Z631,J-Z1043	J2b2a1a1a1a1a1a1~	1212	0.00751	2.347	[0.001,0.014]	Yes
I15551	Grave No. 91	tooth	This study	242-375 cal CE (1750±20 BP, PSUAMS-8561)	1645	36	>50	Serbia_TimacumSlog	Ravna village (Timacum Minus), Slog Necropolis	Serbia	43.645	22.265	1	S15551.Y1.E1.L1	0.419118	M	137.3	T1a	[0.995,1.000]	369924	n/a (no relatives detected)	n/a (too few SNPs)	n/a (too few SNPs)	R-Z2105	R1b,R-M269,R-L23,R-Z2103,R-M12149	R1b1a1b1b	428	0.00402	0.838	[0,0.013]	Yes
I15552	Grave No. 97	tooth	This study	380-410 CE	1555	9	..	Serbia_TimacumSlog	Ravna village (Timacum Minus), Slog Necropolis	Serbia	43.645	22.265	1	S15552.Y1.E1.L1	0.406703	M	226.7	H1c	[0.991,1.000]	320474	n/a (no relatives detected)	n/a (too few SNPs)	n/a (too few SNPs)	R-CTS1450	R1b,R-M269,R-L23,R-Z2103,R-M12149,R-Z2106,R-Z2108,R-Z2110,R-CTS7556,R-Y5592,R-CTS1450	R1b1a1b1b3a1a	312	0.0147	1.633	[0,0.032]	Yes
I15553	Grave No. 99	tooth	This study	350-380 CE	1585	9	30-35	Serbia_TimacumSlog	Ravna village (Timacum Minus), Slog Necropolis	Serbia	43.645	22.265	1	S15553.Y1.E1.L1	0.401704	M	339.7	T2b25	[0.996,1.000]	404806	n/a (no relatives detected)	0	0	E-CTS1273	E1b,E-M78,E-L618,E-V13,E-Z1057,E-CTS1273	E1b1b1a1b1a	612	0.00164	0.512	[0,0.008]	Yes
I15554	Grave No. 100	tooth	This study	410-450 CE	1520	12	..	Serbia_TimacumSlog	Ravna village (Timacum Minus), Slog Necropolis	Serbia	43.645	22.265	1	S15554.Y1.E1.L1	0.410265	M	447.5	H	[0.995,1.000]	166004	n/a (no relatives detected)	n/a (too few SNPs)	n/a (too few SNPs)	E-BY3880	E1b,E-M78,E-L618,E-V13,E-Z1057,E-CTS1273,E-BY3880	E1b1b1a1b1a	..	..	..	..	Yes
I15555	Grave No. 108	tooth	This study	410-450 CE	1520	12	..	Serbia_TimacumSlog	Ravna village (Timacum Minus), Slog Necropolis	Serbia	43.645	22.265	1	S15555.Y1.E1.L1	0.411842	M	278.5	X2i+@225	[0.996,1.000]	332675	n/a (no relatives detected)	n/a (too few SNPs)	n/a (too few SNPs)	G-FGC12126	G2a,G-L1259,G-L30,G-P303,G-L140,G-PF3346,G-PF3345,G-CTS342,G-FGC12126	G2a2b2a1a1c2	353	-0.0018	-1.636	[0,0]	Yes
I15537	Grave No. 1	tooth	This study	800-1000 CE	1050	58	Adult	Serbia_TimacumKuline	Ravna village (Timacum Minus), Kuline Necropolis	Serbia	43.645	22.265	1	S15537.Y1.E1.L1	0.429127	M	396.7	H13a2a	[0.995,1.000]	422691	n/a (no relatives detected)	4.4423	0	E-Y3762	E1b,E-M78,E-L618,E-V13,E-Z1057,E-CTS1273,E-BY3880,E-Z5017,E-Z5016,E-Y3762	E1b1b1a1b1a6a~	805	0.00742	1.855	[0,0.015]	Yes
I15538	Grave No. 2	tooth	This study	892-989 cal CE (1115±15 BP, PSUAMS-8592)	1011	30	Adult	Serbia_TimacumKuline	Ravna village (Timacum Minus), Kuline Necropolis	Serbia	43.645	22.265	1	S15538.Y1.E1.L1	0.378	M	99.8	H1e1a6	[0.974,0.992]	52543	I15538 and I15539 are identical twins	n/a (too few SNPs)	n/a (too few SNPs)	R-DF99	R1b,R-M269,R-L23,R-L52,R-L151,R-P312,R-DF99	R1b1a1b1a1a2f	34	n/a (<200 SNPs)	n/a (<200 SNPs)	n/a (<200 SNPs)	Yes
I15539	Grave No. 3	tooth	This study	800-1000 CE	1050	58	Adult	Serbia_TimacumKuline	Ravna village (Timacum Minus), Kuline Necropolis	Serbia	43.645	22.265	2	S15539.Y1.E1.L1,S26846.Y1.E1.L1	0.375969	M	165.14	H1e1a6	[0.969,0.991]	307116	I15538 and I15539 are identical twins	n/a (too few SNPs)	n/a (too few SNPs)	R-DF99	R1b,R-M269,R-L23,R-L52,R-L151,R-P312,R-DF99	R1b1a1b1a1a2f	222	0.0445	2.78125	[0.015,0.066]	Yes
I15540	Grave No. 4	tooth	This study	775-978 cal CE (1140±15 BP, PSUAMS-9670)	1026	37	Adult	Serbia_TimacumKuline	Ravna village (Timacum Minus), Kuline Necropolis	Serbia	43.645	22.265	1	S15540.Y1.E1.L1	0.0115139	F	167.4	J1b1a1	[0.963,0.983]	607920	n/a (no relatives detected)	0	0	..	..	..	n/a (female)	n/a (female)	n/a (female)	n/a (female)	Yes
I15541	Grave No. 5	tooth	This study	800-1000 CE	1050	58	Adult	Serbia_TimacumKuline	Ravna village (Timacum Minus), Kuline Necropolis	Serbia	43.645	22.265	1	S15541.Y1.E1.L1	0.411234	M	166.2	K1a4	[0.991,0.999]	409930	n/a (no relatives detected)	14.1775	0	I-Y3120	I2a,I-L460,I-P37,I-M423,I-Y3104,I-L621,I-CTS10936,I-S19848,I-CTS4002,I-CTS10228,I-Y3120	I2a1a2b1a1	556	0.0103	1.907	[0,0.021]	Yes
I15542	Grave No. 6	tooth	This study	897-1021 cal CE (1075±15 BP, PSUAMS-8555)	980	38	Adult	Serbia_TimacumKuline	Ravna village (Timacum Minus), Kuline Necropolis	Serbia	43.645	22.265	1	S15542.Y1.E1.L1	0.420803	M	234.3	H9a	[0.993,1.000]	539674	n/a (no relatives detected)	0	0	I-Y3120	I2a,I-L460,I-P37,I-M423,I-Y3104,I-L621,I-CTS10936,I-S19848,I-CTS4002,I-CTS10228,I-Y3120	I2a1a2b1a1	1550	0.00359	1.71	[0,0.008]	Yes
I15543	Grave No. 7	tooth	This study	800-1000 CE	1050	58	Adult	Serbia_TimacumKuline	Ravna village (Timacum Minus), Kuline Necropolis	Serbia	43.645	22.265	1	S15543.Y1.E1.L1	0.447379	M	80.82	H1f+16093	[0.936,0.968]	589616	n/a (no relatives detected)	0	0	J-Y7010	J2a,J-M410,J-PF4610,J-L26,J-Z6064,J-Z6055,J-Z6057,J-Y7013,J-Y7010	J2a1a2b2~	2872	0.00745	4.139	[0.004,0.011]	Yes
I15549	Grave No. 34	tooth	This study	259-409 cal CE (1705±15 BP, PSUAMS-8557)	1598	45	..	Serbia_Mediana	Mediana	Serbia	43.311	21.946	1	S15549.Y1.E1.L1	0.437096	M	75.16	H5b	[0.979,0.997]	437468	n/a (no relatives detected)	0	0	I-Z141	I1a,I-Z58,I-Z59,I-CTS8647,Z60,Z140,Z141	I1a2a1a1a	930	0.00431	1.306	[0,0.011]	Yes
I15550	Grave No. 35	tooth	This study	350-450 CE	1550	29	..	Serbia_Mediana	Mediana	Serbia	43.311	21.946	1	S15550.Y1.E1.L1	0.400668	M	107	H41a	[0.987,0.997]	15333	n/a (no relatives detected)	n/a (too few SNPs)	n/a (too few SNPs)	..	..	..	6	n/a (<200 SNPs)	n/a (<200 SNPs)	n/a (<200 SNPs)	No	<20,000 SNPs
I26702	G 14 (2)	petrous	This study	1-200 CE	1850	57	Newborn ~2 months old	Croatia_TrogirDragulin	Dragulin necropolis, Trogir	Croatia	43.5204	16.246	1	S26702.Y1.E1.L1	0.419	M	275.5	H+152	[0.977,0.995]	866519	Trogir-Dragulin (2 members) (siblings: I26702-I26708)	0	0	E-Y16729	E1b,E-M78,E-L618,E-V13,E-Z1057,E-CTS1273,E-BY3880,E-Y16729	E1b1b1a1b1a14~	6426	0.012	8.286	[0.009,0.014]	Yes
I26708	G 14 (1)	petrous	This study	1-200 CE	1850	57	Newborn ~2 months old	Croatia_TrogirDragulin	Dragulin necropolis, Trogir	Croatia	43.5204	16.246	1	S26708.Y1.E1.L1	0.011	F	286.8	H+152	[0.975,0.994]	880384	Trogir-Dragulin (2 members) (siblings: I26702-I26708)	0	0	..	..	..	n/a (female)	n/a (female)	n/a (female)	n/a (female)	Yes
I26703	G 28	petrous	This study	1-200 CE	1850	57	Fetus; 40 wks.	Croatia_TrogirDragulin	Dragulin necropolis, Trogir	Croatia	43.5204	16.246	1	S26703.Y1.E1.L1	0.012	F	255.9	T1a5a	[0.990,0.999]	878597	n/a (no relatives detected)	0	0	..	..	..	n/a (female)	n/a (female)	n/a (female)	n/a (female)	Yes
I26704	G 25	petrous	This study	1-200 CE	1850	57	Newborn 2-3 months old	Croatia_TrogirDragulin	Dragulin necropolis, Trogir	Croatia	43.5204	16.246	1	S26704.Y1.E1.L1	0.01	F	333.6	T2b	[0.996,1.000]	874087	n/a (no relatives detected)	6.9432	0	..	..	..	n/a (female)	n/a (female)	n/a (female)	n/a (female)	Yes
I26705	G 31	petrous	This study	1-200 CE	1850	57	Fetus; 38-40 wks.	Croatia_TrogirDragulin	Dragulin necropolis, Trogir	Croatia	43.5204	16.246	1	S26705.Y1.E1.L1	0.011	F	201.7	C1	[0.971,0.988]	672792	n/a (no relatives detected)	0	0	..	..	..	n/a (female)	n/a (female)	n/a (female)	n/a (female)	Yes
I26707	G 21	petrous	This study	1-200 CE	1850	57	Infant; 1 yrs.	Croatia_TrogirDragulin	Dragulin necropolis, Trogir	Croatia	43.5204	16.246	1	S26707.Y1.E1.L1	0.01	F	251	H	[0.990,1.000]	861437	n/a (no relatives detected)	0	0	..	..	..	n/a (female)	n/a (female)	n/a (female)	n/a (female)	Yes
I26709	G 8	petrous	This study	300-600 CE	1500	87	Fetus; 34-40 wks.	Croatia_TrogirDobric	Dobrić necropolis, Trogir	Croatia	43.5202	16.2506	1	S26709.Y1.E1.L1	0.012	F	331.6	H15a1	[0.986,0.999]	879289	n/a (no relatives detected)	0	0	..	..	..	n/a (female)	n/a (female)	n/a (female)	n/a (female)	Yes
I26714	G 26	petrous	This study	300-400 CE	1600	29	Fetus; 38-40 wks.	Croatia_TrogirDobric	Dobrić necropolis, Trogir	Croatia	43.5202	16.2506	2	S26714.Y1.E1.L1,S26715.Y1.E1.L1	0.01	F	596.956	K1a+195	[0.988,0.999]	955696	n/a (no relatives detected)	0	0	..	..	..	n/a (female)	n/a (female)	n/a (female)	n/a (female)	Yes
I26718	G 17	tooth (premolar)	This study	100-400 CE	1700	87	Adult	Croatia_TrogirDobric	Dobrić necropolis, Trogir	Croatia	43.5202	16.2506	1	S26718.Y1.E1.L1	0.391	M	93.29	V16	[0.986,0.999]	344271	n/a (no relatives detected)	n/a (too few SNPs)	n/a (too few SNPs)	R-BY250	R1b,R-M269,R-L23,R-Z2103,R-M12149,R-Z2106,R-Z2108,R-Z2110,R-CTS7556,R-Y5592,R-CTS1450,R-BY251,R-BY250	R1b1a1b1b3a1a1b	346	0.01	1.537	[0.000,0.022]	Yes
I26719	G 25	tooth (canine)	This study	100-400 CE	1700	87	Adult	Croatia_TrogirDobric	Dobrić necropolis, Trogir	Croatia	43.5202	16.2506	1	S26719.Y1.E1.L1	0.01	F	132.5	H27a	[0.988,1.000]	528611	n/a (no relatives detected)	0	0	..	..	..	n/a (female)	n/a (female)	n/a (female)	n/a (female)	Yes
I26745	Grave 14-C	petrous	This study	670-775 cal CE (1275±20 BP, PSUAMS-12035)	1226	32	Infant; 1.5-2 yrs.	Croatia_Jagodnjak	Jagodnjak – Krčevine – Selska Bara, Beli Manastir	Croatia	45.6953	18.5644	1	S26745.Y1.E1.L1	0.017	F	204.9	J1c2	[0.989,0.999]	857761	n/a (no relatives detected)	20.0349	20.0349	..	..	..	n/a (female)	n/a (female)	n/a (female)	n/a (female)	Yes
I26746	Grave 52	petrous	This study	600-850 CE	1225	72	Adult; >50 yrs.	Croatia_Jagodnjak	Jagodnjak – Krčevine – Selska Bara, Beli Manastir	Croatia	45.6953	18.5644	1	S26746.Y1.E1.L1	0.435	M	183.6	H9a	[0.984,0.997]	888078	n/a (no relatives detected)	0	0	G-Z6494	G2a,G-L1259,G-PF3147,G-PF3148,G-PF3177,L91,G-Z6484,G-Z6284,G-Z6128,G-PF3239,G-L166,G-Z6494	G2a2a1a2a1a1	8476	0.006	7.683	[0.005,0.008]	Yes
I26747	Grave 27	petrous	This study	671-774 cal CE (1280±20 BP PSUAMS-11913)	1227	32	Adult	Croatia_Jagodnjak	Jagodnjak – Krčevine – Selska Bara, Beli Manastir	Croatia	45.6953	18.5644	1	S26747.Y1.E1.L1	0.015	F	209.5	H1+16189	[0.987,0.999]	882573	n/a (no relatives detected)	0	0	..	..	..	n/a (female)	n/a (female)	n/a (female)	n/a (female)	Yes
I26748	G 5A	petrous	This study	773-890 cal CE (1190±20 BP, PSUAMS-12036)	1112	37	Young adult	Croatia_Brekinjova	Brekinjova kosa, Bojna, Glina	Croatia	45.3419	16.0935	1	S26748.Y1.E1.L1	0.432	M	159.4	I4a1	[0.987,1.000]	843361	n/a (no relatives detected)	11.9636	0	R-YP1337	R1a,R-M459,R-M198,R-M417,R-Z645,R-Z283,R-Z282,R-PF6155,R-M458,R-PF7521,R-Y2604,R-L260,R-YP1337	R1a1a1b1a1a1a	6157	0.008	6.285	[0.006,0.011]	Yes
I26749	G 5B	petrous	This study	774-885 cal CE (1200±20 BP, PSUAMS-12037)	1118	35	Adult; ~50 yrs.	Croatia_Brekinjova	Brekinjova kosa, Bojna, Glina	Croatia	45.3419	16.0935	1	S26749.Y1.E1.L1	0.42	M	93.88	W3b	[0.981,0.995]	743988	n/a (no relatives detected)	0	0	J-Y4349	J1a,J-Z2215,J-Z2217,J-L620,J-PF4816,J-L136,J-P58,J-CTS9721,J-Z643,J-Z1865,J-Z1853,J-Z2331,J-Z2324,J-Z2317,J-Z2313,J-YSC0000234,J-Z1884,J-FGC11,J-Y3014,J-S21237,J-Y4348,J-Y4349	J1a2a1a2d2b2b2c4d~	3291	0.008	4.311	[0.004,0.012]	Yes
I26750	G 350	petrous	This study	200-300 CE	1700	29	Adult	Croatia_Osijek	Ban Jelačić Square, Osijek	Croatia	45.5558	18.718	1	S26750.Y1.E1.L1	0.015	F	207.5	H5d	[0.981,0.998]	878953	n/a (no relatives detected)	0	0	..	..	..	n/a (female)	n/a (female)	n/a (female)	n/a (female)	Yes
I26751	G227-B	tooth (molar)	This study	200-300 CE	1700	29	Adult	Croatia_Osijek	Ban Jelačić Square, Osijek	Croatia	45.5558	18.718	1	S26751.Y1.E1.L1	0.008	F	228.1	H79	[0.989,1.000]	759665	n/a (no relatives detected)	6.452	0	..	..	..	n/a (female)	n/a (female)	n/a (female)	n/a (female)	Yes
I26752	G 17	petrous	This study	200-300 CE	1700	29	Adult	Croatia_Osijek	Ban Jelačić Square, Osijek	Croatia	45.5558	18.718	1	S26752.Y1.E1.L1	0.439	M	185.6	K1b1a1a	[0.990,1.000]	888395	n/a (no relatives detected)	0	0	J-Y23094	J2b,J-M102,J-Z534,J-Z1825,J-Z593,J-M241,J-L283,J-Z622,J-Z600,J-Z585,J-Z615,J-Z597,J-Z2507,J-Z638,J-Z1297,J-Y27522,J-Y23094	J2b2a1a1a1a1a2a~	8555	0.006	7.537	[0.004,0.008]	Yes
I26753	G 15	petrous	This study	200-300 CE	1700	29	Adult	Croatia_Osijek	Ban Jelačić Square, Osijek	Croatia	45.5558	18.718	1	S26753.Y1.E1.L1	0.454	M	179.2	H	[0.975,0.994]	880784	n/a (no relatives detected)	0	0	G-L13	G2a,G-L1259,G-L30,G-P303,G-L140,G-PF3346,G-PF3345,G-Z6779,G-U1,G-L13	G2a2b2a1a1a1a	8549	0.005	6.908	[0.004,0.007]	Yes
I26754	G 129	tooth (incisor)	This study	200-300 CE	1700	29	Adult	Croatia_Osijek	Ban Jelačić Square, Osijek	Croatia	45.5558	18.718	1	S26754.Y1.E1.L1	0.012	F	813.9	H41	[0.993,1.000]	506577	n/a (no relatives detected)	0	0	..	..	..	n/a (female)	n/a (female)	n/a (female)	n/a (female)	Yes
I26761	G 8	petrous	This study	300-450 CE	1575	43	Adult; 35-40 yrs	Croatia_SisakPogorelec	Pogorelec, Sisak	Croatia	45.4885	16.3694	1	S26761.Y1.E1.L1	0.011	F	6.294	T2b34	[0.903,0.973]	129500	n/a (no relatives detected)	n/a (too few SNPs)	n/a (too few SNPs)	..	..	..	n/a (female)	n/a (female)	n/a (female)	n/a (female)	Yes
I26762	G 9	petrous	This study	300-450 CE	1575	43	Juvenile; 11-12 yrs	Croatia_SisakPogorelec	Pogorelec, Sisak	Croatia	45.4885	16.3694	1	S26762.Y1.E1.L1	0.013	F	92.85	N1a2	[0.981,0.996]	811278	n/a (no relatives detected)	0	0	..	..	..	n/a (female)	n/a (female)	n/a (female)	n/a (female)	Yes
I26763	G 14	petrous	This study	300-450 CE	1575	43	Adult; 30-55 yrs	Croatia_SisakPogorelec	Pogorelec, Sisak	Croatia	45.4885	16.3694	1	S26763.Y1.E1.L1	0.445	M	154.7	H1e6	[0.958,0.982]	899585	n/a (no relatives detected)	0	0	R-L617	R1b,R-M269,R-L23,R-L52,R-L151,R-P312,R-DF27,R-Z2552,R-L617	R1b1a1b1a1a2a2a	9063	0.006	8.205	[0.005,0.007]	Yes
I26764	G 21	petrous	This study	300-450 CE	1575	43	Adult; 40-45 yrs	Croatia_SisakPogorelec	Pogorelec, Sisak	Croatia	45.4885	16.3694	1	S26764.Y1.E1.L1	0.014	F	243.8	U1a1a	[0.985,0.996]	908844	n/a (no relatives detected)	0	0	..	..	..	n/a (female)	n/a (female)	n/a (female)	n/a (female)	Yes
I28446	G 5	petrous	This study	300-450 CE	1575	43	Infant; 1.5-2 yrs.	Croatia_SisakPogorelec	Pogorelec, Sisak	Croatia	45.4885	16.3694	1	S28446.Y1.E1.L1	0.012	F	117.9	H+16311	[0.976,0.995]	762536	n/a (no relatives detected)	0	0	..	..	..	n/a (female)	n/a (female)	n/a (female)	n/a (female)	Yes
I28447	G 10	petrous	This study	300-450 CE	1575	43	Adult; 40-50 yrs	Croatia_SisakPogorelec	Pogorelec, Sisak	Croatia	45.4885	16.3694	1	S28447.Y1.E1.L1	0.017	F	174.3	T2c1d1	[0.989,0.998]	855088	n/a (no relatives detected)	0	0	..	..	..	n/a (female)	n/a (female)	n/a (female)	n/a (female)	Yes
I28448	G 17	petrous	This study	300-450 CE	1575	43	Adult; 40-50 yrs	Croatia_SisakPogorelec	Pogorelec, Sisak	Croatia	45.4885	16.3694	1	S28448.Y1.E1.L1	0.014	F	124.7	H13b1b	[0.964,0.985]	851956	n/a (no relatives detected)	0	0	..	..	..	n/a (female)	n/a (female)	n/a (female)	n/a (female)	Yes
I26765	G 10	petrous	This study	650-800 CE	1225	43	Newborn	Croatia_Sipar	Sipar	Croatia	45.4673	13.5068	1	S26765.Y1.E1.L1	0.459	M	330.4	U8b1b1	[0.985,0.997]	881613	n/a (no relatives detected)	0	0	G-Y7538	G2a,G-L1259,G-L30,G-P303,G-L140,G-PF3346,G-PF3345,G-L497,G-Z1815,G-Y7538	G2a2b2a4a1a1b	8786	0.006	7.195	[0.004,0.007]	Yes
I26766	G 9	petrous	This study	650-800 CE	1225	43	Newborn 1-3 months old	Croatia_Sipar	Sipar	Croatia	45.4673	13.5068	1	S26766.Y1.E1.L1	0.446	M	362.5	HV1a'b'c	[0.993,1.000]	899431	n/a (no relatives detected)	0	0	R-YP4966	R1a,R-M459,R-M198,R-M417,R-Z645,R-Z283,R-Z282,R-Z280,R-CTS1211,R-Y35,R-CTS3402,R-Y33,R-CTS8816,R-Y2902,R-Y3226,R-Y3219,R-YP4863,R-YP4966	R1a1a1b1a2b3a3a2g2b1~	9083	0.009	9.802	[0.008,0.011]	Yes
I26767	G 11	petrous	This study	500-700 CE	1350	58	Newborn	Croatia_Sipar	Sipar	Croatia	45.4673	13.5068	1	S26767.Y1.E1.L1	0.433	M	356.6	K1a19	[0.989,0.999]	805277	n/a (no relatives detected)	0	0	G-Z6494	G2a,G-L1259,G-PF3147,G-PF3148,G-PF3177,L91,G-Z6484,G-Z6284,G-Z6128,G-PF3239,G-L166,G-Z6494	G2a2a1a2a1a1	5780	0.007	5.492	[0.005,0.010]	Yes
I26775	G 31	petrous	This study	100-300 CE	1750	58	Adult; 20-30 yrs	Croatia_Zadar	Ulica Polačišće, Zadar	Croatia	44.1092	15.2306	1	S26775.Y1.E1.L1	0.426	M	131.2	H14a	[0.951,0.978]	785844	n/a (no relatives detected)	0	0	J-Y13128	J2a,J-M410,J-PF4610,J-L26,J-Z6064,J-Z6055,J-Z6057,J-Y7013,J-Y7010, J-Y13128	J2a1a2b2~	5486	0.003	3.539	[0.001,0.005]	Yes
I26776	G 10	tooth (incisor)	This study	200-400 CE	1650	58	..	Croatia_Zadar	Poliklinika, Zadar	Croatia	44.1092	15.2306	1	S26776.Y1.E1.L1	0.424	M	95.63	H105	[0.989,1.000]	668214	n/a (no relatives detected)	0	0	R-DF13	R1b,R-M269,R-L23,R-L52,R-L151,R-P312,R-S461,R-L21,R-DF13	R1b1a1b1a1a2c1a	2549	0.006	3.256	[0.002,0.009]	Yes
I26894	SU 19, G1A	petrous	This study	360-600 CE	1470	29	1.5–3 yrs	Croatia_Gardun	Gardun	Croatia	43.6024	16.7153	1	S26894.Y1.E1.L1	0.012	F	222.7	H60a	[0.974,0.994]	870079	n/a (no relatives detected)	0	0	..	..	..	n/a (female)	n/a (female)	n/a (female)	n/a (female)	Yes
I26895	SU 180/181, 393	petrous	This study	360-600 CE	1470	29	1–3 yrs	Croatia_Gardun	Gardun	Croatia	43.6024	16.7153	1	S26895.Y1.E1.L1	0.01	F	236	T2g1a	[0.990,0.998]	835326	n/a (no relatives detected)	0	0	..	..	..	n/a (female)	n/a (female)	n/a (female)	n/a (female)	Yes
I26897	SU 176/177, 490; SU 176/177, C	petrous;petrous	This study	400-600 CE	1450	29	0-1.5 yrs	Croatia_Gardun	Gardun	Croatia	43.6024	16.7153	2	S26897.Y1.E1.L1,S26898.Y1.E1.L1	0.435	M	353.35	H1e	[0.975,0.993]	943544	n/a (no relatives detected)	0	0	R-L2	R1b,R-M269,R-L23,R-L52,R-L151,R-P312,R-U152,R-L2	R1b1a1b1a1a2b1	9605	0.009	0.002	[0.007,0.011]	Yes
I26899	SU 176/177, 522	petrous	This study	432-598 cal CE (Beta-584485)	1450	29	0-1.5 yrs	Croatia_Gardun	Gardun	Croatia	43.6024	16.7153	1	S26899.Y1.E2.L1	0.395	M	0.105	n/a (<2x coverage)	n/a (<2x coverage)	21419	n/a (no relatives detected)	n/a (too few SNPs)	n/a (too few SNPs)	E-L618	E1b,E-M78,E-L618	E1b1b1a1b1	0	n/a (<200 SNPs)	n/a (<200 SNPs)	n/a (<200 SNPs)	No	mtDNA not available, not possible to test for contamination
I27295	Burial 1903/30; Head No. 1	petrous	This study	450-550 CE	1450	29	5-7 yrs	Serbia_Kormadin	Kormadin, Jakovo	Serbia	44.7546	20.2621	1	S27295.Y1.E1.L1	0.014	F	187.4	V7	[0.975,0.993]	814221	n/a (no relatives detected)	0	0	..	..	..	n/a (female)	n/a (female)	n/a (female)	n/a (female)	Yes
I27296	Burial 1904/09; No. 9	petrous	This study	435-587 calCE (1545±20 BP, PSUAMS-13193)	1427	43	Adult; 30-40 yrs	Serbia_Kormadin	Kormadin, Jakovo	Serbia	44.7546	20.2621	1	S27296.Y1.E1.L1	0.441	M	139.3	H28	[0.981,0.997]	809821	n/a (no relatives detected)	0	0	R-Z2124	R1a,R-M459,R-M198,R-M417,R-Z645,R-Z93,R-Z94,R-Z2124	R1a1a1b2a2	6882	0.004	5.521	[0.003,0.005]	Yes
I27297	Burial 1904/16; Head No. 5	petrous	This study	440-599 calCE (1530±20 BP, PSUAMS-13194)	1399	33	Adult; >40 yrs.	Serbia_Kormadin	Kormadin, Jakovo	Serbia	44.7546	20.2621	1	S27297.Y1.E1.L1	0.443	M	221.9	H5d	[0.966,0.988]	811795	n/a (no relatives detected)	0	0	E-PH1173	E1b,E-M78,E-L618,E-V13,E-Z1057,E-CTS1273,E-BY3880,E-Z5017,E-Z5016,E-Y3762,E-CTS6377,E-CTS9320,E-Z17264,E-PH1173	E1b1b1a1b1a6a1~	7049	0.003	4.239	[0.002,0.004]	Yes
I27298	Burial 1904/15; No. 11/Ind. B	petrous	This study	450-550 CE	1450	29	Adult; >45 yrs.	Serbia_Kormadin	Kormadin, Jakovo	Serbia	44.7546	20.2621	1	S27298.Y1.E1.L1	0.016	F	185.5	T1a1	[0.992,0.999]	799759	n/a (no relatives detected)	0	0	..	..	..	n/a (female)	n/a (female)	n/a (female)	n/a (female)	Yes
I28388	Grave 36	petrous	This study	700-900 CE	1150	58	Young Adult; 18-20 yrs	Croatia_Nustar	Dvorac, Nuštar	Croatia	45.3382	18.845	1	S28388.Y1.E1.L1	0.44	M	181.9	U8b1a1	[0.988,0.998]	830480	n/a (no relatives detected)	0	0	E-FGC11457	E1b,E-M78,E-L618,E-V13,E-Z1057,E-CTS1273,E-BY3880,E-Z5018,E-S2979,E-FGC11457	E1b1b1a1b1a10b	7653	0.004	5.194	[0.002,0.005]	Yes
I28390	Grave 52	petrous	This study	771-947 cal CE (1175±15 BP, PSUAMS-12038)	1103	42	Adult; 35-50 yrs	Croatia_Nustar	Dvorac, Nuštar	Croatia	45.3382	18.845	1	S28390.Y1.E1.L1	0.013	F	115.4	H16	[0.986,0.999]	832362	Nustar Family (2 members) (I34800 is the son of I28390)	0	0	..	..	..	n/a (female)	n/a (female)	n/a (female)	n/a (female)	Yes
I28392	Grave 41	petrous	This study	700-900 CE	1150	58	Adult; 20-35 yrs	Croatia_Nustar	Dvorac, Nuštar	Croatia	45.3382	18.845	1	S28392.Y1.E1.L1	0.014	F	138.6	H7a1a	[0.982,0.996]	840205	n/a (no relatives detected)	0	0	..	..	..	n/a (female)	n/a (female)	n/a (female)	n/a (female)	Yes
I28393	Grave 161	petrous	This study	700-900 CE	1150	58	Adult; 20-35 yrs	Croatia_Nustar	Dvorac, Nuštar	Croatia	45.3382	18.845	1	S28393.Y1.E1.L1	0.016	F	132	J1c2	[0.994,1.000]	823071	n/a (no relatives detected)	0	0	..	..	..	n/a (female)	n/a (female)	n/a (female)	n/a (female)	Yes
I28394	Grave 57	petrous	This study	700-900 CE	1150	58	Juvenile; 12-14 yrs	Croatia_Nustar	Dvorac, Nuštar	Croatia	45.3382	18.845	1	S28394.Y1.E1.L1	0.027	F	140.2	H5	[0.966,0.987]	827610	n/a (no relatives detected)	0	0	..	..	..	n/a (female)	n/a (female)	n/a (female)	n/a (female)	Yes
I28397	Grave 139	petrous	This study	700-900 CE	1150	58	Adult; 35-50 yrs	Croatia_Nustar	Dvorac, Nuštar	Croatia	45.3382	18.845	1	S28397.Y1.E1.L1	0.443	M	175.3	J1c1b1a	[0.991,0.999]	824487	n/a (no relatives detected)	0	0	J-Z1043	J2b,J-M102,J-Z534,J-Z1825,J-Z593,J-M241,J-L283,J-Z622,J-Z600,J-Z585,J-Z615,J-Z597,J-Z2507,J-Z638,J-Z1297,J-Z1295,J-Z8421,J-Z631,J-Z1043	J2b2a1a1a1a1a1a1~	7427	0.004	5.306	[0.002,0.005]	Yes
I28398	Grave 81	petrous	This study	700-900 CE	1150	58	Adult; 35-50 yrs	Croatia_Nustar	Dvorac, Nuštar	Croatia	45.3382	18.845	1	S28398.Y1.E1.L1	0.014	F	168.7	K1a4j	[0.989,0.999]	841085	n/a (no relatives detected)	0	0	..	..	..	n/a (female)	n/a (female)	n/a (female)	n/a (female)	Yes
I28400	Grave 118	petrous	This study	700-900 CE	1150	58	Adult; 20-35 yrs	Croatia_Nustar	Dvorac, Nuštar	Croatia	45.3382	18.845	1	S28400.Y1.E1.L1	0.443	M	120.4	H14b2	[0.981,0.998]	844068	n/a (no relatives detected)	0	0	Q-YP844	Q1a,Q-M25,Q-L712,Q-YP832,Q-L715,Q-YP844	Q1a2a1	7703	0.004	5.029	[0.002,0.005]	Yes
I34800	Grave 50-A	cochlea	This study	700-900 CE	1150	58	Juvenile; 10-12	Croatia_Nustar	Dvorac, Nuštar	Croatia	45.3382	18.845	1	S34800.Y1.E1.L1	0.382	M	51.75	H16	[0.986,1.000]	1053579	Nustar Family (2 members) (I34800 is the son of I28390)	0	0	J-Z1043	J2b,J-M102,J-Z534,J-Z1825,J-Z593,J-M241,J-L283,J-Z622,J-Z600,J-Z585,J-Z615,J-Z597,J-Z2507,J-Z638,J-Z1297,J-Z1295,J-Z8421,J-Z631,J-Z1043	J2b2a1a1a1a1a1a	9229	0.003	4.271	[0.002,0.004]	Yes	..
I24343	G 4	petrous	This study	433-578 cal CE (1550±20 BP, UCIAMS-179779)	1436	43	..	Croatia_MalaMetaljka	Mala Metaljka	Croatia	45.1277	15.3185	1	S24343.Y1.E1.L1	0.016	F	2.761	J1c5	Manually counting derived alleles at haplogroup-defining positions gives 20 derived reads out of a total of 23 reads at haplogroup defining positions	33237	n/a (no relatives detected)	n/a (too few SNPs)	n/a (too few SNPs)	..	..	..	n/a (female)	n/a (female)	n/a (female)	n/a (female)	No	Possible contamination in the mtDNA
I4664	Burial 18	bone (long bone)	This study	130-320 cal CE (1825±25 BP, OxA-25217)	1724	43	>40	Serbia_Lepenski	Lepenski Vir	Serbia	44.5529	22.0276	1	S4664.E1.L1	0.469	M	37.8	X2	[0.989,0.998]	20540	n/a (no relatives detected)	n/a (too few SNPs)	n/a (too few SNPs)	E-M35	E1b,E-M35	E1b1b	..	..	..	..	Yes, but excluded from individual qpADM modelling (<40,000 SNPs)
I5404	Burial 4	tooth (canine)	This study	1432-1611 cal CE (421±23 BP, OxA-25212)	485	32	adult	Serbia_Lepenski	Lepenski Vir	Serbia	44.5529	22.0276	2	S5404.E1.L1,S17381.Y1.E1.L1	0.386	M	694.786	U5b1b	[0.995,1]	374622	n/a (no relatives detected)	n/a (too few SNPs)	n/a (too few SNPs)	J-M205	J2b,J-M102,J-Z534,J-M205	J2b1	405	0.0223	2.34737	[0.004,0.041]	Yes
I1116	NG12/Grave 1/1973;mus. Inv. 6330	petrous	This study	775-994 cal CE (1125±26 BP, OxA-X-2648-37)	1019	40	32-40	Serbia_Gomolava	Gomolava, Hrtkovci, Vojvodina	Serbia	44.9	19.75	2	S2535.E1.L1,S1116.E1.L1	0.417896	M	825.81	T2f	[0.991,0.999]	1078189	n/a (no relatives detected)	0	0	I-Y5596	I2a,I-L460,I-P37,I-M423,I-Y3104,I-L621,I-CTS10936,I-S19848,I-CTS4002,I-CTS10228,I-Y3120,I-Y5596	I2a1a2b1a1a1a	4737	0.005943	4.77164	[0.004,0.008]	Yes
I35081	G23, U-1786	cochlea	This study	650-870 CE	1190	64	35-50	Croatia_Cepinski	Čepinski Martinci	Croatia	45.5027	18.4758	1	S35081.Y1.E1.L1	0.007	F	61.87	U4a3a	[0.988,0.998]	1108342	n/a (no relatives detected)	0	0	..	..		n/a (female)	n/a (female)	n/a (female)	n/a (female)	Yes	..
I35012	G1	cochlea	This study	1161-1264 cal CE (847±27 BP, UBA-49326)	746	33	30-40	Croatia_Gornji	Gornji Kosinj, Saint Ana	Croatia	44.7066	15.2694	1	S35012.Y1.E1.L1	0.402	M	68.72	U5b2a1a1	[0.989,0.999]	1058142	Gornji Kosinj, Saint Ana family (2 members) (I35012 and I34980 are son-mother)	0	0	R-YP971	R1a,R-M459,R-M198,R-M417,R-Z645,R-Z283,R-Z282,R-Z280,R-CTS1211,R-YP343,R-YP340,R-YP371,R-YP971	R1a1a1b1a2b	9569	0.004	5.25	[0.003,0.005]	Yes	..
I34980	G17	cochlea	This study	1100-1400 CE	700	87	>40	Croatia_Gornji	Gornji Kosinj, Saint Ana	Croatia	44.7066	15.2694	1	S34980.Y1.E1.L1	0.006	F	71.62	U5b2a1a1	[0.980,0.996]	1098020	Gornji Kosinj, Saint Ana family (2 members) (I35012 and I34980 are son-mother)	0	0	..	..		n/a (female)	n/a (female)	n/a (female)	n/a (female)	Yes	..
I35014	G10	tooth (premolar)	This study	1000-1200 CE	850	58	20-30	Croatia_Gornji	Gornji Kosinj, Saint Ana	Croatia	44.7066	15.2694	1	S35014.Y1.E1.L1	0.354	M	96.7	T2h2	[0.986,0.997]	310934	n/a (no relatives detected)	n/a (too few SNPs)	n/a (too few SNPs)	R-Y14300	R1b,R-M269,R-L23,R-Z2103,R-M12149,R-Z2106,R-Z2108,R-Z2110,R-CTS7556,R-Y5592,R-CTS1450,R-Y18959,R-Y5587,R-Y14300	R1b1a1b1b3a1a1a	310	0.002	0.82	[0.000,0.008]	Yes	..
I35095	G23	cochlea	This study	1000-1200 CE	850	58	30-40	Croatia_Gornji	Gornji Kosinj, Saint Ana	Croatia	44.7066	15.2694	1	S35095.Y1.E1.L1	0.007	F	57.72	U3a1	[0.984,0.997]	1092373	n/a (no relatives detected)	0	0	..	..		n/a (female)	n/a (female)	n/a (female)	n/a (female)	Yes	..
I35010	G25	cochlea	This study	1000-1200 CE	850	58	30-40	Croatia_Gornji	Gornji Kosinj, Saint Ana	Croatia	44.7066	15.2694	1	S35010.Y1.E1.L1	0.007	F	76.56	U5b1f	[0.973,0.991]	1095368	n/a (no relatives detected)	4.8899	0	..	..		n/a (female)	n/a (female)	n/a (female)	n/a (female)	Yes	..
I35008	G3	cochlea	This study	1650-1750 CE	250	29	>45	Croatia_Gornji	Gornji Kosinj, Saint Ana	Croatia	44.7066	15.2694	1	S35008.Y1.E1.L1	0.411	M	102.9	T1a1l	[0.992,1.000]	1095761	n/a (no relatives detected)	13.921	0	R-YP613	R1a,R-M459,R-M198,R-M417,R-Z645,R-Z283,R-Z282,R-Z280,R-CTS1211,R-Y35,R-CTS3402,R-Y2613,R-Y2609,R-Y2608,R-YP613	R1a1a1b1a2b3a4a2d	13433	0.004	6.418	[0.002,0.005]	Yes	..
I13839	1240; Grave 36, 51	petrous	Lazaridis et al Science 2022	889-989 cal CE (1120±20 BP, PSUAMS-5943)	1014	33	Adult; 40-45 yrs.	Albania_Shtike	Southeastern, Kolonja Plateau, Shtikë	Albania	40.4336	20.7127	1	S13839.Y1.E1.L1	0.008	F	415.3	U4c1	[0.983,0.995]	813107	n/a (no relatives detected)	4.084	0	..	..	..	n/a (female)	n/a (female)	n/a (female)	n/a (female)	Yes
I14622	1233; Tumulus 4, grave 6, 43	petrous	Lazaridis et al Science 2022	773-885 cal CE (1205±20 BP, PSUAMS-7198)	1121	36	..	Albania_Kenete	Norteastern, Kukes District,Kënetë	Albania	41.3279	19.6227	1	S14622.Y1.E1.L1	0.403	M	293.5	H11a	[0.979,0.999]	675003	n/a (no relatives detected)	0	0	T-FGC47678	T1a,T-L206,T-M70,T-L131,T-FGC47678	T1a2b1	2936	0.00715	3.763	[0.003,0.011]	Yes
I15462	2647; grave 1, ind. 1, SU135, MG15 2018	petrous (CBD)	Lazaridis et al Science 2022	677-824 cal CE (1256±17 BP, MAMS-38379)	1216	39	Infant	Croatia_TrogirMatijeGupca	Matije Gupca 15 street, Trogir	Croatia	43.5169	16.2503	2	S15462.Y1.E1.L1,S15746.Y1.E1.L1	0.01	F	734.426	T1a1	[0.942,0.972]	865277	n/a (no relatives detected)	28.1401	23.1356	..	..	..	n/a (female)	n/a (female)	n/a (female)	n/a (female)	Yes
I15741	2654; grave 7, SU170, MG15 2018	petrous (CBD)	Lazaridis et al Science 2022	771-952 cal CE (1171±17 BP, MAMS-38383)	1096	47	Newborn; <3 mo.	Croatia_TrogirMatijeGupca	Matije Gupca 15 street, Trogir	Croatia	43.5169	16.2503	1	S15741.Y1.E1.L1	0.009	F	557.7	H	[0.989,1.000]	804520	Croatia, Trogir Family (4 members) (I15463-I15744 have a sibling relationship [sisters]; I15741 has a 2d or 3d relationship to I15463-I15644; I15743 has a 2d or 3d relationship to I15463-I15644; I15741-I15743 have a 2d or 3d relationship)	0	0	..	..	..	n/a (female)	n/a (female)	n/a (female)	n/a (female)	Yes
I15742	2653; grave 6, SU160, MG15 2018	petrous (CBD)	Lazaridis et al Science 2022	661-775 cal CE (1311±16 BP, MAMS-38382)	1232	40	Adolescent; 16-18 yrs.	Croatia_TrogirMatijeGupca	Matije Gupca 15 street, Trogir	Croatia	43.5169	16.2503	1	S15742.Y1.E1.L1	0.008	F	442.2	H3h6	[0.990,1.000]	792830	n/a (no relatives detected)	0	0	..	..	..	n/a (female)	n/a (female)	n/a (female)	n/a (female)	Yes
I15743	2652; grave 5, MG15 2018	petrous (CBD)	Lazaridis et al Science 2022	774-979 cal CE (1141±17 BP, MAMS-38381)	1029	41	Infant; 12-18 mo.	Croatia_TrogirMatijeGupca	Matije Gupca 15 street, Trogir	Croatia	43.5169	16.2503	1	S15743.Y1.E1.L1	0.01	F	612.3	H7d	[0.994,1.000]	818204	Croatia, Trogir Family (4 members) (I15463-I15744 have a sibling relationship [sisters]; I15741 has a 2d or 3d relationship to I15463-I15644; I15743 has a 2d or 3d relationship to I15463-I15644; I15741-I15743 have a 2d or 3d relationship)	0	0	..	..	..	n/a (female)	n/a (female)	n/a (female)	n/a (female)	Yes
I15744	2651; grave 4, SU148, MG15 2018	petrous (CBD)	Lazaridis et al Science 2022	674-774 cal CE (1274±16 BP, MAMS-38379)	1228	29	Infant; 2 yrs.	Croatia_TrogirMatijeGupca	Matije Gupca 15 street, Trogir	Croatia	43.5169	16.2503	1	S15744.Y1.E1.L1	0.01	F	550.7	X2e2b	[0.993,1.000]	799117	Croatia, Trogir Family (4 members) (I15463-I15744 have a sibling relationship [sisters]; I15741 has a 2d or 3d relationship to I15463-I15644; I15743 has a 2d or 3d relationship to I15463-I15644; I15741-I15743 have a 2d or 3d relationship)	4.6043	0	..	..	..	n/a (female)	n/a (female)	n/a (female)	n/a (female)	Yes
I2530	MACATS; gr. 1	petrous	Lazaridis et al Science 2022	992-1121 cal CE (1000±15 BP, UCIAMS-186345)	915	31	30-35 yrs.	Macedonia_Bitola	Tumba S. Opticari, Bitola	North Macedonia	41.03	21.33	1	S2530.E1.L1	0.014	F	491	H1	[0.992,0.999]	676563	n/a (no relatives detected)	0	0	..	..	..	n/a (female)	n/a (female)	n/a (female)	n/a (female)	Yes
I7833	TWO CODES: (1) Sample 48 - Tumulus IV, Tumulus IV-IV.4.57; (2) Sample 46 - Tumulus IV, Tumulus IV-IV.4.119	petrous	Lazaridis et al Science 2022	252-412 cal CE (1715±25 BP, PSUAMS-3469)	1610	47	..	Greece_Vranas	Vranas Marathon	Greece	38.1222	23.9464	2	S8051.E1.L1,S7833.E1.L1	0.432351	M	59.58	H	[0.991,1.000]	930394	n/a (no relatives detected)	0	0	T-Y6033	T1a,T-L206,T-M70,T-L131,T-Y6033	T1a2b	6596	0.006188	3.16751	[0.002,0.01]	Yes
I13834	1235 (Tumulus 1, grave 146, 5) | 2635 (1235) | P9230 (Barc 1 (previously processed as I13834), Gr. 146)	petrous	Lazaridis et al Science 2022	1402-1439 cal CE (515±20 BP, PSUAMS-5942)	531	11	adult; 40+ yrs.	Albania_Barc	Barç (Southeast, Korça Basin)	Albania	40.6253	20.8011	3	S13834.Y1.E1.L1,S17620.E1.L1,S26900.Y1.E1.L1	0.403	M	252.663	J1c5d	[0.97,0.988]	879052	n/a (no relatives detected)	24.0288	0	R-PF7563	R1b,R-M269,R-PF7562,R-PF7563	R1b1a1b2a	5421	0.004	0.002	[0.002,0.006]	Yes
I10495	PLOI_9; Tumul 2, Grave 9	petrous	Lazaridis et al Science 2022	991-1025 cal CE (1045±15 BP, PSUAMS-7904)	943	12	adult	Romania_Ploiesti	Ploieşti Triaj	Romania	44.9028	26.0132	1	S10495.E1.L1	0.412	M	1122	U5a1	[0.991,1]	780433	n/a (no relatives detected)	0	0	G-Y12277	G2a,G-L1259,G-L30,G-P303,G-L140,G-PF3346,G-PF3345,G-Z6779,G-U1,G-L1266,G-Y12277	G2a2b2a1a1a1b	5936	0.0051	5.20408	[0.003,0.007]	Yes
I2525	S1, grave 1	petrous	Lazaridis et al Science 2022	889-989 cal CE (1120±20 BP, PSUAMS-2222)	1014	33	Young adult	Bulgaria_Samovodene	Samovodene (Veliko Tarnovo)	Bulgaria	43.1395	25.6102	1	S2525.E1.L1	0.422	M	1020	U5a1b1c	[0.994,1.000]	837972	n/a (no relatives detected)	0	0	Q-YP789	Q1a,Q-M25,Q-L712,Q-YP832,Q-L715,Q-YP844,Q-L713,Q-YP789	Q1a2a1a~	7166	0.004937	6.56988	[0.003,0.006]	Yes
I17980	grave 2	petrous	Lazaridis et al Science 2022	1051-1217 cal CE (895±15 BP, PSUAMS-8331)	797	52	Juvenile; 5-6 yrs.	Bulgaria_Ryahovets	Ryahovets (Gorna Oryahovitsa, Veliko Tarnovo)	Bulgaria	43.12	25.68	1	S17980.Y1.E1.L1	0.013	F	803.8	U2e2a1a	[0.992,0.999]	739203	n/a (no relatives detected)	0	0	..	..	..	n/a (female)	n/a (female)	n/a (female)	n/a (female)	Yes
I10548	Grave1	petrous	Lazaridis et al Science 2022	1000-1250 CE	825	72	Juvenile; 10-12 yrs.	Bulgaria_Ryahovets	Ryahovets ( Gorna Oryahovitsa, Veliko Tarnovo)	Bulgaria	43.12	25.68	1	S10548.E1.L1	0.005	F	1101	U5b1b	[0.981,0.995]	820428	n/a (no relatives detected)	4.50859	0	..	..	..	n/a (female)	n/a (female)	n/a (female)	n/a (female)	Yes
I18792	Boyanovo 2010; Mound 3 Grave no. 1	tooth (molar)	Lazaridis et al Science 2022	300-500 CE	1550	58	adult; 55-65 yrs.	Bulgaria_Boyanovo	Boyanovo	Bulgaria	42.281	26.6343	1	S18792.Y1.E1.L1	0.428	M	80.04	H14b	[0.994,1.000]	133967	n/a (no relatives detected)	n/a (too few SNPs)	n/a (too few SNPs)	E-V13	E1b,E-M78,E-L618,E-V13	E1b1b1a1b1	56	n/a (<200 SNPs)	n/a (<200 SNPs)	n/a (<200 SNPs)	Yes
I4803	Inv. No. 7773	petrous	This study	708-884 cal CE (1215±20 BP, PSUAMS-4351)	1130	40	35-45 yrs.	CEE_EarlyMedieval	Mlynská Dolina, Bratislava	Slovakia	48.2174	16.9727	1	S4803.E1.L1	0.426706	M	497	H3	[0.988,0.997]	772395	n/a (no relatives detected)	0	0	R-S6285	R1a,R-M459,R-M198,R-M417,R-Z645,R-Z283,R-Z282,R-Y2395,R-Z284,R-S4458,R-S6285	R1a1a1b1a3a	5059	0.005215	4.95542	[0.003,0.007]	Yes
I12991	gr. 39, mus. Inv. 8504	petrous	This study	709-880 cal CE (1220±15 BP, PSUAMS-9770)	1133	37	15-16 yrs.	CEE_EarlyMedieval	Blatné (Senec district)	Slovakia	48.2726	17.4128	1	S12991.Y1.E1.L1	0.009	F	335.5	H4a1a1a	[0.991,1.000]	732196	n/a (no relatives detected)	0	0	n/a (female)	..	..	n/a (female)	n/a (female)	n/a (female)	n/a (female)	Yes
I13458	gr. 153, mus. Inv. 2438	petrous	This study	772-893 cal CE (1180±15 BP, PSUAMS-10088)	1107	38	40-50 yrs.	CEE_EarlyMedieval	Výčapy-Opatovce (Nitra district)	Slovakia	48.4129	18.0746	1	S13458.Y1.E1.L1	0.008	F	290.4	H1h1	[0.982,0.998]	815736	n/a (no relatives detected)	4.0046	0	n/a (female)	..	..	n/a (female)	n/a (female)	n/a (female)	n/a (female)	Yes
I15232	Grave 123 (Inv. No 22451/1973)	petrous	This study	773-890 cal CE (1190±20 BP, PSUAMS-9000)	1112	37	Infant; 6 yrs.	CEE_EarlyMedieval	Pottenbrunn	Austria	48.2411	15.7017	1	S15232.Y1.E1.L1	0.409	M	410.2	U4d2	[0.989,0.999]	786673	n/a (no relatives detected)	0	0	R-Y4135	R1a,R-M459,R-M198,R-M417,R-Z645,R-Z283,R-Z282,R-PF6155,R-M458,R-PF7521,R-Y2604,R-L260,R-YP256,R-YP254,R-Y4135	R1a1a1b1a1a1a1a2	4910	0.00394	3.582	[0.002,0.006]	Yes
I5026	RISE568, F0525, A01623, gr. 16	tooth	New 1240k data from individual previously reported in AllentoftNature2015 (shotgun data)	600-800 CE	1250	87	..	CEE_EarlyMedieval	Brandysek	Czech Republic	50.19	14.158	1	S5026.E1.L1	0.0110514	F	637	H+152	[0.997,1.000]	528719	n/a (no relatives detected)	20.9361	0	n/a (female)	..	..	n/a (female)	n/a (female)	n/a (female)	n/a (female)	Yes
I4137	RISE569, F0527, A01643, gr. 35?	tooth	New 1240k data from individual previously reported in AllentoftNature2015 (shotgun data)	660-774 cal CE (1300±30 BP, Poz-84461)	1229	38	..	CEE_EarlyMedieval	Brandysek	Czech Republic	50.19	14.158	1	S5027.E1.L1	0.007	F	884	H1af2	[0.997,1.000]	664512	n/a (no relatives detected)	0	0	n/a (female)	..	..	n/a (female)	n/a (female)	n/a (female)	n/a (female)	Yes
I32303	Grave 17 (G4-1883), T. I/J 1	tooth	This study	1200-1300 CE	700	29	>45	Serbia_ViminaciumPecine	Viminacium, Pećine (Kod Groblja) necropolis	Serbia	44.732	21.234	1	S32303.Y1.E1.L1	..	Undetermined (male based on physical anthropology)	2.733	X2+225+@153	Manually counting derived alleles at haplogroup-defining positions gives 27 derived reads out of a total of 28 reads at haplogroup defining positions	..	..	..	..	..	..	..	..	..	..	..	No	Failed nuclear capture
I15556	Grave No. 123	tooth	This study	380-410 CE	1555	9	..	Serbia_TimacumSlog	Ravna village (Timacum Minus), Slog Necropolis	Serbia	43.645	22.265	1	S15556.Y1.E1.L1	..	Undetermined (male based on physical anthropology)	11.93	H10d	[0.932, 0.985]	..	..	..	..	..	..	..	..	..	..	..	No	Failed nuclear capture
I32302	G4-1	Femur	This study	1100-1300 CE	750	58	Adult	Serbia_ViminaciumRudine	Viminacium, Rudine Necropolis	Serbia	44.732	21.234	1	S32302.Y1.E1.L1	..	Undetermined (male based on physical anthropology)	..	..	..	..	..	..	..	..	..	..	..	..	..	..	No	Failed nuclear capture
I32297	G4-17	tooth	This study	1100-1300 CE	750	58	2-4	Serbia_ViminaciumSvetinja	Viminacium, Svetinja Necropolis	Serbia	44.732	21.234	1	S32297.Y1.E1.L1	..	Undetermined	9.351	N1a1a1a1a	[0.978, 0.999]	..	..	..	..	..	..	..	..	..	..	..	No	Failed nuclear capture
I15506	G-147	tooth	This study	100-300 CE	1750	58	7-13	Serbia_ViminaciumRit	Viminacium, Rit Necropolis	Serbia	44.732	21.234	1	S15506.Y1.E1.L1	..	Undetermined	35.34	HV9+152	[0.989, 0.999]	..	..	..	..	..	..	..	..	..	..	..	No	Failed nuclear capture
I26706	G 5	petrous	This study	1-50 CE	1925	12	Infant;9 months	Croatia_TrogirDragulin	Dragulin necropolis, Trogir	Croatia	43.5204	16.246	1	S26706.Y1.E1.L1	..	Undetermined	..	..	..	..	..	..	..	..	..	..	..	..	..	..	No	Failed nuclear capture
I26717	G 13	petrous	This study	300-600 CE	1500	87	Infant; 2 yrs.	Croatia_TrogirDobric	Dobrić necropolis, Trogir	Croatia	43.5202	16.2506	1	S26717.Y1.E2.L1	..	Undetermined	..	..	..	..	..	..	..	..	..	..	..	..	..	..	No	Failed nuclear capture
I26713	G 1	petrous	This study	100-500 CE	1650	115	Adult	Croatia_TrogirDobric	Dobrić necropolis, Trogir	Croatia	43.5202	16.2506	1	S26713.Y1.E2.L1	..	Undetermined	..	..	..	..	..	..	..	..	..	..	..	..	..	..	No	Failed nuclear capture
I26711	G 2	petrous	This study	300-600 CE	1500	87	Fetus: 36 - 40 weeks	Croatia_TrogirDobric	Dobrić necropolis, Trogir	Croatia	43.5202	16.2506	1	S26711.Y1.E2.L1	..	Undetermined	..	..	..	..	..	..	..	..	..	..	..	..	..	..	No	Failed nuclear capture
I26896	SJ 176/177, 244	petrous	This study	400-600 CE	1450	29	0-1.5 yrs	Croatia_Gardun	Gardun	Croatia	43.6024	16.7153	1	S26896.Y1.E1.L1	..	Undetermined	..	..	..	..	..	..	..	..	..	..	..	..	..	..	No	Failed nuclear capture

## Sheet: Table 2
Data S2, Table 2. Information about newly reported present-day Serbs genotyped with the Human Origins array
ID	Genetic Sex	Y-chr	Place of origin	Region	Country	Coordinates of place of origin
18-303	M	R1b-U106>Z9	Bački Maglić	Bačka	Serbia	45° 21′ 45.94″ N, 19° 31′ 54.12″ E
18-646-48	M	I2-Y3120>A1328	Bođani, Bač	Bačka	Serbia	45° 23′ 10.8″ N, 19° 6′ 15.6″ E
18-646-20	M	R1a-M458>YP417	Čitluk, Kruševac	Rasina	Serbia	43° 35′ 18″ N, 21° 16′ 25.2″ E
18-646-39	M	I2-Y3120>PH908	Donja Bejašnica, Prokuplje	Toplica	Serbia	43° 11′ 30″ N, 21° 27′ 6″ E
18-308	M	E-V13>A18844	Dragolj, Gornji Milanovac	Šumadija	Serbia	44° 13′ 0″ N, 20° 27′ 0″ E
18-646-15	M	I2-Y3120>PH908	Gornji Kozji Dol, Trgovište	Vranjsko Ponišavlje	Serbia	42° 19′ 23.88″ N, 22° 6′ 24.12″ E
18-646-12	M	I2-Y3120>PH908	Guncati, Knić	Šumadija	Serbia	43° 53′ 2.4″ N, 20° 39′ 28.8″ E
18-646-24	M	E-V13>Z16988	Jabučje, Lajkovac	Kolubara	Serbia	43° 59′ 56.07″ N, 20° 59′ 29.11″ E
18-646-18	M	R1a-Z280>Y2902	Jovac, Vladičin Han	Vranjsko Ponišavlje	Serbia	42° 38′ 39.12″ N, 22° 0′ 11.16″ E
18-646-16	M	T-L131	Lešnica, Loznica	Mačva	Serbia	44° 39′ 5.4″ N, 19° 18′ 21.6″ E
18-646-85	M	I2-Y3120>PH908	Merdželat, Svrljig	Ponišavlje	Serbia	43° 25′ 19.8″ N, 22° 5′ 12″ E
18-275	M	E-M81	Neuzina, Sečanj	Zapadni Banat	Serbia	45° 20′ 40.74″ N, 20° 42′ 45.79″ E
18-646-86	M	Q-L245>BZ3000	Ostra, Čačak	Šumadija	Serbia	43° 54′ 20.16″ N, 20° 29′ 36.96″ E
18-646-37	M	E-V13>A24066	Pečenjevce, Leskovac	Jablanica	Serbia	43° 6′ 1.2″ N, 21° 55′ 0″ E
18-646-34	M	J2-L283>PH1602	Rusna, Doljevac	Ponišavlje	Serbia	43° 11′ 24″ N, 21° 53′ 31.2″ E
18-646-22	M	I2-Y3120>PH908	Supovac, Niš	Ponišavlje	Serbia	43° 23′ 12″ N, 21° 45′ 18″ E
18-646-10	M	G2-L497>Y128028	Veliko Orašje, Velika Plana	Šumadija	Serbia	44° 22′ 8.11″ N, 21° 5′ 9.6″ E
18-646-68	M	E-V13	Viteževo, Žabari	Braničevo	Serbia	44° 17′ 24.6″ N, 21° 15′ 5.4″ E
18-209	M	I2-Y3120>PH908	Zablaće, Čačak	Stari Vlah	Serbia	43° 50′ 48.12″ N, 20° 27′ 0″ E
18-646-21	M	R1a-M420	Barlovo, Kuršumlija	Toplica	Serbia	43° 10′ 37.16″ N, 21° 20′ 54.91″ E
18-646-76	M	T-Y11151	Vrutok, Gostivar	Zapadna Makedonija	North Macedonia	41° 46′ 6.96″ N, 20° 50′ 20.76″ E
18-646-64	M	J2-M205>Y22059	Škaljar, Kotor	Zeta	Montenegro	42° 25′ 4.2″ N, 18° 45′ 35.4″ E
18-646-79	M	E-V13>Y37092	Berane	Brda	Montenegro	42° 50′ 33.72″ N, 19° 52′ 15.6″ E
18-289	M	E-V13>BY165837	Medun, Podgorica	Brda	Montenegro	42° 28′ 18.44″ N, 19° 21′ 47.89″ E
18-646-67	M	I1-P109>FGC22045	Pavino Polje, Bijelo Polje	Brda	Montenegro	43° 8′ 15″ N, 19° 37′ 43″ E
18-206	M	J2-L283>Z638	Predobrđe, Kolašin	Brda	Montenegro	42° 43' 32" N, 19° 25' 42" E
18-646-63	M	J1-Z18463>ZS3128	Šekular, Andrijevica	Brda	Montenegro	42° 44′ 1.39″ N, 19° 47′ 30.25″ E
18-646-7	M	I2-Y3120*	Đevraske, Kistanje	Dalmacija	Croatia	43° 57′ 11.12″ N, 15° 51′ 3.82″ E
18-646-83	M	E-V13	Grabovac Banski, Petrinja	Banija	Croatia	45° 19′ 50.74″ N, 16° 14′ 18.17″ E
18-646-81	M	I2-Y3120>PH908	Plaški	Lika	Croatia	45° 4′ 53.05″ N, 15° 21′ 44.59″ E
18-646-82	M	I2-Y3120	Smrdelje, Kistanje	Dalmacija	Croatia	43° 56′ 1.4″ N, 15° 54′ 3.86″ E
18-646-8	M	I2-Y3120>PH908	Trpinja	Zapadni Srem	Croatia	45° 25′ 9″ N, 18° 53′ 57.09″ E
18-646-49	M	I2-Y3120>PH908	Banja Luka	Bosanska Krajina	Bosnia and Herzegovina	44° 46′ 19.74″ N, 17° 11′ 27.28″ E
18-216	M	I2-Y3120>PH908	Pale	Istočna Bosna	Bosnia and Herzegovina	43° 48′ 45.36″ N, 18° 34′ 5.59″ E
18-646-19	M	J1-ZS4393>ZS9949	Poplat, Stolac	Hercegovina	Bosnia and Herzegovina	43° 2′ 25.43″ N, 18° 0′ 1.37″ E
18-646-2	M	E-M35 v I2-M223	Rilić, Kupres	Bosanska Krajina	Bosnia and Herzegovina	43° 54′ 46.8″ N, 17° 15′ 50.4″ E
18-646-54	M	J2-M205>Y22059	Rogatica	Istočna Bosna	Bosnia and Herzegovina	43° 47′ 55.82″ N, 19° 0′ 13.61″ E

## Sheet: Table 3
Data S2, Table 3. Previously published ancient Individuals with genome-wide data used for aiding the analysis of the Balkans individuals targeted in this study
ID	Population name used for analysis	Sex	Date	Number of 1240k SNPs	Archeological site	Country	Latitude	Longitude	Reference
I14688	Albania_BA_IA	M	2700-400 BCE	765405	Northeastern, Kukes District, Çinamak	Albania	42.016111	20.369444	Lazaridis et al. 2022
I14692	Albania_BA_IA	F	2700-400 BCE	799291	Northeastern, Kukes District, Çinamak	Albania	42.016111	20.369444	Lazaridis et al. 2022
I14690	Albania_BA_IA	M	2700-400 BCE	748453	Northeastern, Kukes District, Çinamak	Albania	42.016111	20.369444	Lazaridis et al. 2022
I16251	Albania_BA_IA	M	2700-400 BCE	422282	Northeastern, Kukes District, Çinamak	Albania	42.016111	20.369444	Lazaridis et al. 2022
I16254	Albania_BA_IA	M	2700-400 BCE	149756	Northeastern, Kukes District, Çinamak	Albania	42.016111	20.369444	Lazaridis et al. 2022
I16256	Albania_BA_IA	F	2700-400 BCE	286692	Northeastern, Kukes District, Çinamak	Albania	42.016111	20.369444	Lazaridis et al. 2022
ZBC_IPB001.B-C0101_Luk2-Pinarbasi	Anatolia_Epipaleolithic	M	13629-13308 calBCE (12890±40 BP, MAMS-30693)	848431	Pınarbaşı	Turkey	37.483333	33.033333	Feldman et al. 2019
I1579	Anatolia_N	F	6221-6028 calBCE (7245±25 BP, PSUAMS-2954)	986074	Northwest Anatolia, Marmara, Barcın	Turkey	40.3	29.56666667	Lazaridis et al. 2022
I1585	Anatolia_N	F	6217-6007 calBCE (7215±30 BP, PSUAMS-2953)	1012611	Northwest Anatolia, Marmara, Barcın	Turkey	40.3	29.56666667	Lazaridis et al. 2022
I1100	Anatolia_N	F	6500-6200 BCE	294167	Northwest Anatolia, Marmara, Barcın	Turkey	40.3037	29.57	Mathieson et al. 2015
I1102	Anatolia_N	M	6500-6200 BCE	408060	Northwest Anatolia, Marmara, Barcın	Turkey	40.3037	29.57	Mathieson et al. 2015
I1099	Anatolia_N	M	6500-6200 BCE	534896	Northwest Anatolia, Marmara, Barcın	Turkey	40.3037	29.57	Mathieson et al. 2015
I1103	Anatolia_N	M	6500-6200 BCE	596670	Northwest Anatolia, Marmara, Barcın	Turkey	40.3037	29.57	Mathieson et al. 2015
I1101	Anatolia_N	M	6500-6200 BCE	650487	Northwest Anatolia, Marmara, Barcın	Turkey	40.3037	29.57	Mathieson et al. 2015
I1097	Anatolia_N	M	6420-6245 calBCE (7475±30 BP, PSUAMS-2297)	740869	Northwest Anatolia, Marmara, Barcın	Turkey	40.3037	29.57	Mathieson et al. 2015
I0744	Anatolia_N	M	6400-6239 calBCE (7455±30 BP, PSUAMS-2299)	868288	Northwest Anatolia, Marmara, Barcın	Turkey	40.3037	29.57	Mathieson et al. 2015
I1096	Anatolia_N	M	6500-6200 BCE	743953	Northwest Anatolia, Marmara, Barcın	Turkey	40.3037	29.57	Mathieson et al. 2015
I1098	Anatolia_N	F	6419-6246 calBCE (7475±25 BP, PSUAMS-2947)	780305	Northwest Anatolia, Marmara, Barcın	Turkey	40.3037	29.57	Mathieson et al. 2015
I0708	Anatolia_N	M	6224-6074 calBCE (7285±30 BP, PSUAMS-2103)	960649	Northwest Anatolia, Marmara, Barcın	Turkey	40.3037	29.57	Mathieson et al. 2015
I0745	Anatolia_N	M	6387-6111 calBCE (7405±30 BP, PSUAMS-2105)	976532	Northwest Anatolia, Marmara, Barcın	Turkey	40.3037	29.57	Mathieson et al. 2015
I0746	Anatolia_N	M	6070-5888 calBCE (7110±50 BP, Poz-82177)	983405	Northwest Anatolia, Marmara, Barcın	Turkey	40.3037	29.57	Mathieson et al. 2015
I0707	Anatolia_N	F	6225-6065 calBCE (7272±34 BP, Tubitak-0455)	989345	Northwest Anatolia, Marmara, Barcın	Turkey	40.3037	29.57	Mathieson et al. 2015
I0709	Anatolia_N	M	6223-6034 calBCE (7255±30 BP, PSUAMS-2952)	967754	Northwest Anatolia, Marmara, Barcın	Turkey	40.3037	29.57	Mathieson et al. 2015
I0736	Anatolia_N	F	6500-6200 BCE	798920	Northwest Anatolia, Marmara, Barcın	Turkey	40.3037	29.57	Mathieson et al. 2015
I0726	Anatolia_N	F	6400-5600 BCE	228316	Menteşe	Turkey	40.26	29.65	Mathieson et al. 2015
I0723	Anatolia_N	M	6008-5835 calBCE (7035±35 BP, PSUAMS-1965)	690264	Marmara, Yenişehir, Menteşe	Turkey	40.26	29.65	Lazaridis et al. 2022
I0724	Anatolia_N	M	6400-5600 BCE	231480	Marmara, Yenişehir, Menteşe	Turkey	40.26	29.65	Lazaridis et al. 2022
I0727	Anatolia_N	M	6400-5600 BCE	180683	Marmara, Yenişehir, Menteşe	Turkey	40.26	29.65	Lazaridis et al. 2022
I1580	Anatolia_N	F	6381-6088 calBCE (7385±40 BP, PSUAMS-1964)	974066	Northwest Anatolia, Marmara, Barcın	Turkey	40.3037	29.6085	Lazaridis et al. 2022
I1581	Anatolia_N	F	6386-6228 calBCE (7415±30 BP, PSUAMS-2104)	891446	Northwest Anatolia, Marmara, Barcın	Turkey	40.3037	29.6085	Lazaridis et al. 2022
I1583	Anatolia_N	M	6424-6233 calBCE (7460±50 BP, Poz-82231)	1000004	Northwest Anatolia, Marmara, Barcın	Turkey	40.3037	29.6085	Lazaridis et al. 2022
ZHAG_BON004.A0101_Luk10	Anatolia_N	F	8300-7600 BCE	772445	Boncuklu	Turkey	37.75	32.866667	Feldman et al. 2019
ZHAJ_BON034.A0101_Luk9	Anatolia_N	F	8300-7600 BCE	486149	Boncuklu	Turkey	37.75	32.866667	Feldman et al. 2019
ZHJ_BON024.A0101_Luk84	Anatolia_N	F	8269-8210 calBCE (PKUAMS-120541)	529341	Boncuklu	Turkey	37.75	32.866667	Feldman et al. 2019
ZKO_BON001.A0101_Luk7	Anatolia_N	M	8300-7600 BCE	582570	Boncuklu	Turkey	37.75	32.866667	Feldman et al. 2019
ZMOJ_BON014.A0101_Luk21	Anatolia_N	M	8300-7600 BCE	521391	Boncuklu	Turkey	37.75	32.866667	Feldman et al. 2019
AV1	CEE_EarlyMedieval	F	549-640 calCE (1487±26 BP)	818227	Szólád	Hungary	46.28333333	17.85	Amorim et al. 2018
I20515	CEE_EarlyMedieval	F	892-992 calCE (1110±20 BP, PSUAMS-10059)	293018	NW Bohemia, Teplice, Chouč	Czech Republic	50.511285	13.767871	Patterson et al. 2021
Kivutkalns164	Baltic_BA	M	719-393 calBCE (2385±30 BP, Hela-3739)	95208	Kivutkalns	Latvia	56.852	24.272	Mittnik et al. 2018
Kivutkalns194	Baltic_BA	M	407-228 calBCE (2298±28 BP, Hela-3737)	132121	Kivutkalns	Latvia	56.852	24.272	Mittnik et al. 2018
Kivutkalns215	Baltic_BA	F	758-418 calBCE (2462±27 BP, Hela-3745)	859520	Kivutkalns	Latvia	56.852	24.272	Mittnik et al. 2018
Kivutkalns25	Baltic_BA	M	799-549 calBCE (2545±30 BP, Hela-3738)	688722	Kivutkalns	Latvia	56.852	24.272	Mittnik et al. 2018
Turlojiske1932	Baltic_BA	F	1257-924 calBCE (2895±55 BP, OxA-5931)	82692	Turlojiškė	Lithuania	54.362	23.333	Mittnik et al. 2018
Turlojiske1	Baltic_BA	M	928-810 calBCE (2730±30 BP, Poz-66904)	127407	Turlojiškė	Lithuania	54.362	23.333	Mittnik et al. 2018
Turlojiske3	Baltic_BA	M	1015-797 calBCE (2736±60 BP, Vs-1188)	475822	Turlojiškė	Lithuania	54.362	23.333	Mittnik et al. 2018
Turlojiske5	Baltic_BA	M	2100-600 BCE	59494	Turlojiškė	Lithuania	54.362	23.333	Mittnik et al. 2018
KK1.SG	CHG	M	7940-7599 calBCE (8723±35 BP) [R_combine: (8665±65 BP, RTT-5246); (8745±40 BP, OxA-28256)]	1149097	Kotias Klde	Georgia	42.28	43.28	Jones et al. 2015
SATP.SG	CHG	M	11461-11225 calBCE (11415±50 BP, OxA-34632)	801311	Satsurblia	Georgia	42.38	42.59	Jones et al. 2015
I5723	Croatia_IA	M	514-391 calBCE (2365±20 BP, PSUAMS-3179)	700911	Sv. Križ Brdovečki	Croatia	45.900833	15.700288	Lazaridis et al. 2022
I5724	Croatia_IA	M	382-206 calBCE (2235±20 BP, PSUAMS-3094)	675572	Sv. Križ Brdovečki	Croatia	45.900833	15.700288	Lazaridis et al. 2022
I5725	Croatia_IA	M	752-417 calBCE (2455±20 BP, PSUAMS-2867)	622541	Sv. Križ Brdovečki	Croatia	45.900833	15.700288	Lazaridis et al. 2022
I5726	Croatia_IA	F	538-399 calBCE (2390±20 BP, PSUAMS-2868)	622357	Sv. Križ Brdovečki	Croatia	45.900833	15.700288	Lazaridis et al. 2022
I5727	Croatia_IA	F	765-489 calBCE (2475±20 BP, PSUAMS-2869)	613640	Sv. Križ Brdovečki	Croatia	45.900833	15.700288	Lazaridis et al. 2022
I5728	Croatia_IA	F	361-200 calBCE (2210±15 BP, PSUAMS-2870)	619655	Sv. Križ Brdovečki	Croatia	45.900833	15.700288	Lazaridis et al. 2022
I5729	Croatia_IA	M	1051-901 calBCE (2819±28 BP, SUERC-69419)	641601	Sv Petar Ludbreski	Croatia	46.255979	16.692342	Lazaridis et al. 2022
I18831	Croatia_IA	M	500-1 BCE	675164	Velim-Kosa	Croatia	43.88741	15.72534	Lazaridis et al. 2022
I23911	Croatia_IA	M	891-797 calBCE (2660±15 BP, UCIAMS-169832)	802764	Smiljan	Croatia	44.555384	15.310516	Patterson et al. 2021
I23904	Croatia_IA	F	789-568 calBCE (2535±15 BP, UCIAMS-169836)	807776	Smiljan	Croatia	44.555384	15.310516	Patterson et al. 2021
I23995	Croatia_IA	M	810-675 calBCE (2585±25 BP, UCIAMS-169833)	793384	Smiljan	Croatia	44.555384	15.310516	Patterson et al. 2021
I23996	Croatia_IA	F	809-779 calBCE (2610±20 BP, UCIAMS-172395)	752396	Smiljan	Croatia	44.555384	15.310516	Patterson et al. 2021
I24345	Croatia_IA	M	1500-400 BCE	52173	Velim-Kosa	Croatia	43.88741	15.72534	Patterson et al. 2021
I24639	Croatia_IA	M	795-567 cal BCE (2545±20 BP, UCIAMS-172396)	787553	Smiljan	Croatia	44.555384	15.310516	Patterson et al. 2021
I24638	Croatia_IA	M	795-567 calBCE (2545±20 BP, UCIAMS-169835)	779342	Smiljan	Croatia	44.555384	15.310516	Patterson et al. 2021
I24879	Croatia_IA	F	774-549 calBCE (2510±15 BP, UCIAMS-135086)	807701	Skradnik-Sultanov grob	Croatia	45.21455	15.315809	Patterson et al. 2021
I24882	Croatia_IA	M	774-549 calBCE (2510±15 BP, UCIAMS-179777)	817578	Mala Metaljka	Croatia	45.173585	16.124298	Patterson et al. 2021
I26742	Croatia_IA	M	800-600 BCE	925712	Jazinka Cave	Croatia	43.705878	16.520021	Patterson et al. 2021
I4331	CroatiaMLBA_SloveniaIA	M	1618-1517 calBCE (3305±20 BP, PSUAMS-2257)	711092	Veliki Vanik	Croatia	43.194	17.344	Mathieson et al. 2018
I4332	CroatiaMLBA_SloveniaIA	F	1613-1508 calBCE (3290±20 BP, PSUAMS-2258)	729628	Veliki Vanik	Croatia	43.194	17.344	Mathieson et al. 2018
I5691	CroatiaMLBA_SloveniaIA	M	787-544 calBCE (2518±28 BP, SUERC-69417)	754419	Novo mesto, Kapiteljska njive	Slovenia	45.81207	15.158908	Patterson et al. 2021
I5692	CroatiaMLBA_SloveniaIA	F	795-592 calBCE (2550±15 BP, PSUAMS-3055)	880230	Ljubljana, Kongresni trg	Slovenia	46.050237	14.50372	Patterson et al. 2021
I5693	CroatiaMLBA_SloveniaIA	F	796-570 calBCE (2550±20 BP, PSUAMS-3092)	880829	Ljubljana, Kongresni trg	Slovenia	46.050237	14.50372	Patterson et al. 2021
I18413	CroatiaMLBA_SloveniaIA	F	1500-800 BCE	414143	Bezdanjača Cave	Croatia	44.8520052	15.4199444	Lazaridis et al. 2022
I18415	CroatiaMLBA_SloveniaIA	M	1500-800 BCE	722374	Bezdanjača Cave	Croatia	44.8520052	15.4199444	Lazaridis et al. 2022
I18416	CroatiaMLBA_SloveniaIA	F	1500-800 BCE	715045	Bezdanjača Cave	Croatia	44.8520052	15.4199444	Lazaridis et al. 2022
I18417	CroatiaMLBA_SloveniaIA	M	1500-800 BCE	718847	Bezdanjača Cave	Croatia	44.8520052	15.4199444	Lazaridis et al. 2022
I18082	CroatiaMLBA_SloveniaIA	F	2000-1000 BCE	436684	Bezdanjača Cave	Croatia	44.8520052	15.4199444	Lazaridis et al. 2022
I18071	CroatiaMLBA_SloveniaIA	M	2000-1000 BCE	177813	Bezdanjača Cave	Croatia	44.8520052	15.4199444	Lazaridis et al. 2022
I18077	CroatiaMLBA_SloveniaIA	F	2000-1000 BCE	442046	Bezdanjača Cave	Croatia	44.8520052	15.4199444	Lazaridis et al. 2022
I18074	CroatiaMLBA_SloveniaIA	F	2000-1000 BCE	92593	Bezdanjača Cave	Croatia	44.8520052	15.4199444	Lazaridis et al. 2022
I18073	CroatiaMLBA_SloveniaIA	F	2000-1000 BCE	161356	Bezdanjača Cave	Croatia	44.8520052	15.4199444	Lazaridis et al. 2022
I18078	CroatiaMLBA_SloveniaIA	F	2000-1000 BCE	371629	Bezdanjača Cave	Croatia	44.8520052	15.4199444	Lazaridis et al. 2022
I18075	CroatiaMLBA_SloveniaIA	M	2000-1000 BCE	69444	Bezdanjača Cave	Croatia	44.8520052	15.4199444	Lazaridis et al. 2022
I18087	CroatiaMLBA_SloveniaIA	F	2000-1000 BCE	323724	Bezdanjača Cave	Croatia	44.8520052	15.4199444	Lazaridis et al. 2022
I18072	CroatiaMLBA_SloveniaIA	M	2000-1000 BCE	413567	Bezdanjača Cave	Croatia	44.8520052	15.4199444	Lazaridis et al. 2022
I18732	CroatiaMLBA_SloveniaIA	M	1500-800 BCE	608986	Bezdanjača Cave	Croatia	44.8520052	15.4199444	Lazaridis et al. 2022
I18724	CroatiaMLBA_SloveniaIA	F	1500-800 BCE	639198	Bezdanjača Cave	Croatia	44.8520052	15.4199444	Lazaridis et al. 2022
I18727	CroatiaMLBA_SloveniaIA	F	1500-800 BCE	451193	Bezdanjača Cave	Croatia	44.8520052	15.4199444	Lazaridis et al. 2022
I18734	CroatiaMLBA_SloveniaIA	F	1500-800 BCE	440524	Bezdanjača Cave	Croatia	44.8520052	15.4199444	Lazaridis et al. 2022
I18739	CroatiaMLBA_SloveniaIA	F	1500-800 BCE	491742	Bezdanjača Cave	Croatia	44.8520052	15.4199444	Lazaridis et al. 2022
I18725	CroatiaMLBA_SloveniaIA	M	1500-800 BCE	641989	Bezdanjača Cave	Croatia	44.8520052	15.4199444	Lazaridis et al. 2022
I18721	CroatiaMLBA_SloveniaIA	M	1500-800 BCE	619193	Bezdanjača Cave	Croatia	44.8520052	15.4199444	Lazaridis et al. 2022
I18737	CroatiaMLBA_SloveniaIA	M	1500-800 BCE	558485	Bezdanjača Cave	Croatia	44.8520052	15.4199444	Lazaridis et al. 2022
I18729	CroatiaMLBA_SloveniaIA	M	1500-800 BCE	595641	Bezdanjača Cave	Croatia	44.8520052	15.4199444	Lazaridis et al. 2022
I18720	CroatiaMLBA_SloveniaIA	F	1500-800 BCE	458882	Bezdanjača Cave	Croatia	44.8520052	15.4199444	Lazaridis et al. 2022
I18730	CroatiaMLBA_SloveniaIA	F	1500-800 BCE	575760	Bezdanjača Cave	Croatia	44.8520052	15.4199444	Lazaridis et al. 2022
I18738	CroatiaMLBA_SloveniaIA	F	1500-800 BCE	581249	Bezdanjača Cave	Croatia	44.8520052	15.4199444	Lazaridis et al. 2022
I18723	CroatiaMLBA_SloveniaIA	M	1500-800 BCE	588305	Bezdanjača Cave	Croatia	44.8520052	15.4199444	Lazaridis et al. 2022
I18733	CroatiaMLBA_SloveniaIA	F	1500-800 BCE	34271	Bezdanjača Cave	Croatia	44.8520052	15.4199444	Lazaridis et al. 2022
I22940	CroatiaMLBA_SloveniaIA	M	600-350 BCE	510278	Zagorje ob Savi	Slovenia	46.13711	14.992415	Patterson et al. 2021
I22938	CroatiaMLBA_SloveniaIA	F	600-350 BCE	896066	Zagorje ob Savi	Slovenia	46.13711	14.992415	Patterson et al. 2021
I22937	CroatiaMLBA_SloveniaIA	F	729-402 calBCE (2410±25 BP, KIA-37317)	188661	Grofove njive	Slovenia	45.914224	15.4691	Patterson et al. 2021
I23978	CroatiaMLBA_SloveniaIA	M	742-400 calBCE (2412±29 BP, SUERC-69421)	724387	Zagorje ob Savi	Slovenia	46.13711	14.992415	Patterson et al. 2021
I5698	CroatiaMLBA_SloveniaIA	F	776-539 calBCE (2499±28 BP, SUERC-69422)	931936	Zagorje ob Savi	Slovenia	46.13711	14.992415	Patterson et al. 2021
I5689	CroatiaMLBA_SloveniaIA	M	750-415 calBCE (2450±20 BP, KIA-37316)	925669	Grofove njive	Slovenia	45.914224	15.4691	Patterson et al. 2021
I5690	CroatiaMLBA_SloveniaIA	M	763-425 calBCE (2470±25 BP, KIA-37315)	945044	Grofove njive	Slovenia	45.914224	15.4691	Patterson et al. 2021
I5697	CroatiaMLBA_SloveniaIA	F	901-805 calBCE (2693±29 BP, SUERC-69436)	921888	Obrežje	Slovenia	45.847908	15.690421	Patterson et al. 2021
I18719	CroatiaMLBA_SloveniaIA	M	1500-1000 BCE	822220	Bezdanjača Cave	Croatia	44.8520052	15.4199444	Patterson et al. 2021
I0124	EHG	M	5660-5535 calBCE (6680±30 BP, Beta-392490)	467170	Samara Oblast, Volga River Valley, Sok River, Lebyazhinka	Russia	53.680623	50.675349	Mathieson et al. 2015
I0211	EHG	M	7050-5950 BCE	143578	Karelia, Yuzhnyy Oleni Ostrov	Russia	61.65	35.65	Mathieson et al. 2015
I0061	EHG	M	7050-5950 BCE	1003545	Karelia, Yuzhnyy Oleni Ostrov	Russia	61.65	35.65	Mathieson et al. 2015
Popovo2	EHG	M	7500-5000 BCE	65373	Popovo, Archangelsk	Russia	61.264	38.905	Mittnik et al. 2018
UzOO77	EHG	F	5500-5000 BCE	532960	Yuzhnyy Oleni Ostrov, Karelia	Russia	62.046	35.364	Mittnik et al. 2018
I13620	SouthEastFrance_IA	M	400-200 BCE	201437	Bouches-du-Rhône, Velaux, Roquepertuse	France	43.53	5.27	Patterson et al. 2021
I13621	SouthEastFrance_IA	M	400-200 BCE	23440	Bouches-du-Rhône, Velaux, Roquepertuse	France	43.53	5.27	Patterson et al. 2021
I13623	SouthEastFrance_IA	M	400-200 BCE	267217	Bouches-du-Rhône, Velaux, Roquepertuse	France	43.53	5.27	Patterson et al. 2021
I19916	SouthEastFrance_IA	M	400-200 BCE	777049	Bouches-du-Rhône, Velaux, Roquepertuse	France	43.53	5.27	Patterson et al. 2021
I19917	SouthEastFrance_IA	F	400-200 BCE	746463	Bouches-du-Rhône, Velaux, Roquepertuse	France	43.53	5.27	Patterson et al. 2021
I19918	SouthEastFrance_IA	F	400-200 BCE	716722	Bouches-du-Rhône, Velaux, Roquepertuse	France	43.53	5.27	Patterson et al. 2021
I9010	Aegean_BA_IA	F	1400-1200 BCE	242208	Peloponnese, Galatas Apatheia	Greece	37.501	23.451	Lazaridis et al. 2017
I9006	Aegean_BA_IA	F	1413-1261 calBCE (3067±25 BP, DEM-2905, MAMS-25209)	361156	Agia Kyriaki, Salamis	Greece	37.966284	23.495244	Lazaridis et al. 2017
I9033	Aegean_BA_IA	F	1418-1278 calBCE (3084±24 BP, DEM-2903, MAMS-25207)	248840	Peristeria Tryfilia, Peloponnese	Greece	36.91666667	21.7	Lazaridis et al. 2017
I9041	Aegean_BA_IA	M	1400-1200 BCE	414941	Peloponnese, Galatas Apatheia	Greece	37.501	23.451	Lazaridis et al. 2017
I8338	Aegean_BA_IA	F	79-213 calCE (1900±20 BP, PSUAMS-8222)	45557	Girona, Empuries, necropolis Centre de Visitants	Spain	42.1333	3.1083	Olalde et al. 2019
I8205	Aegean_BA_IA	M	300-100 BCE	70636	Girona, Empuries, necropolis Centre de Visitants	Spain	42.1333	3.1083	Olalde et al. 2019
I8208	Aegean_BA_IA	M	376-201 calBCE (2220±20 BP, PSUAMS-4277)	377837	Girona, Empuries, necropolis Centre de Visitants	Spain	42.1333	3.1083	Olalde et al. 2019
I8215	Aegean_BA_IA	F	746-415 calBCE (2445±15 BP, PSUAMS-8174)	828446	Girona, Empuries, necropolis Centre de Visitants	Spain	42.1333	3.1083	Olalde et al. 2019
I15571	Aegean_BA_IA	F	1505-1429 calBCE (3200±20 BP, PSUAMS-6939)	495989	Attica, Kolikrepi-Spata	Greece	37.960919	23.939801	Lazaridis et al. 2022
I15582	Aegean_BA_IA	F	1610-1448 calBCE (3255±25 BP, PSUAMS-7850)	294001	Attica, Kolikrepi-Spata	Greece	37.960919	23.939801	Lazaridis et al. 2022
I16709	Aegean_BA_IA	M	1497-1316 calBCE (3145±25 BP, PSUAMS-7813)	175972	Attica, Kolikrepi-Spata	Greece	37.960919	23.939801	Lazaridis et al. 2022
I13578	Aegean_BA_IA	F	1397-1222 calBCE (3045±25 BP, PSUAMS-6186)	144077	Phokis, Delphi	Greece	38.399	22.574	Lazaridis et al. 2022
I13579	Aegean_BA_IA	M	1382-1134 calBCE (3015±20 BP, PSUAMS-6187)	207257	Phokis, Delphi	Greece	38.399	22.574	Lazaridis et al. 2022
I19366	Aegean_BA_IA	F	1450-1200 BCE	574855	Pylos, Palace of Nestor	Greece	37.026797	21.694586	Lazaridis et al. 2022
I13428	Aegean_BA_IA	M	1386-1217 calBCE (3030±20 BP, PSUAMS-7560)	71234	Phokis, Delphi	Greece	38.399	22.574	Lazaridis et al. 2022
I13518	Aegean_BA_IA	M	1450-1200 BCE	932734	Pylos, Palace of Nestor	Greece	37.026797	21.694586	Lazaridis et al. 2022
I13531	Aegean_BA_IA	F	1350-1150 BCE	25241	Phokis, Delphi	Greece	38.399	22.574	Lazaridis et al. 2022
I13580	Aegean_BA_IA	M	1371-1123 calBCE (2990±25 BP, PSUAMS-6823)	32002	Phokis, Delphi	Greece	38.399	22.574	Lazaridis et al. 2022
I13519_d	Aegean_BA_IA	M	1450-1200 BCE	23467	Pylos, Palace of Nestor	Greece	37.026797	21.694586	Lazaridis et al. 2022
I13433	Aegean_BA_IA	F	1350-1150 BCE	30026	Phokis, Delphi	Greece	38.399	22.574	Lazaridis et al. 2022
I13514	Aegean_BA_IA	F	1450-1200 BCE	875739	Pylos, Palace of Nestor	Greece	37.026797	21.694586	Lazaridis et al. 2022
I13516	Aegean_BA_IA	F	1450-1200 BCE	78142	Pylos, Palace of Nestor	Greece	37.026797	21.694586	Lazaridis et al. 2022
I13577	Aegean_BA_IA	M	1350-1150 BCE	280212	Phokis, Delphi	Greece	38.399	22.574	Lazaridis et al. 2022
I19364	Aegean_BA_IA	M	1450-1200 BCE	157774	Pylos, Palace of Nestor	Greece	37.026797	21.694586	Lazaridis et al. 2022
I0070	Greece_Minoan	M	2400-1700 BCE	595801	Crete, Lassithi	Greece	35.08	25.83	Lazaridis et al. 2017
I0071	Greece_Minoan	F	2400-1700 BCE	952928	Crete, Lassithi	Greece	35.08	25.83	Lazaridis et al. 2017
I0073	Greece_Minoan	M	2400-1700 BCE	627430	Crete, Lassithi	Greece	35.08	25.83	Lazaridis et al. 2017
I0074	Greece_Minoan	F	2400-1700 BCE	498227	Crete, Lassithi	Greece	35.08	25.83	Lazaridis et al. 2017
I9005	Greece_Minoan	F	2400-1700 BCE	388742	Crete, Lassithi	Greece	35.08	25.83	Lazaridis et al. 2017
I9127	Greece_Minoan	F	2210-1680 BCE	36415	Crete, Heraklion, Moni Odigitria	Greece	35.05138889	24.81361111	Lazaridis et al. 2017
I9128	Greece_Minoan	F	2210-1680 BCE	17038	Crete, Heraklion, Moni Odigitria	Greece	35.05138889	24.81361111	Lazaridis et al. 2017
I9129	Greece_Minoan	F	2210-1680 BCE	63893	Crete, Heraklion, Moni Odigitria	Greece	35.05138889	24.81361111	Lazaridis et al. 2017
I9130	Greece_Minoan	M	2210-1680 BCE	90718	Crete, Heraklion, Moni Odigitria	Greece	35.05138889	24.81361111	Lazaridis et al. 2017
I9131	Greece_Minoan	F	2210-1680 BCE	96821	Crete, Heraklion, Moni Odigitria	Greece	35.05138889	24.81361111	Lazaridis et al. 2017
I14916	Greece_Minoan	F	1894-1744 calBCE (3500±25 BP, PSUAMS-6821)	151553	Crete, Zakros, Karaviadaina	Greece	35.085833	26.247778	Lazaridis et al. 2022
I3322	Iberia_IA	F	600-500 BCE	616390	Valencian Community, Castelló/Castellón, Vinaròs, Puig de la Misericordia	Spain	40.5067	0.4314	Olalde et al. 2019
I3324	Iberia_IA	M	359-172 calBCE (2190±20 BP, PSUAMS-2159)	243241	Girona, Ullastret, Puig de Sant Andreu	Spain	42.006615	3.078667	Olalde et al. 2019
I3323	Iberia_IA	M	373-199 calBCE (2215±20 BP, PSUAMS-2158)	298053	Girona, Ullastret, Puig de Sant Andreu	Spain	42.006615	3.078667	Olalde et al. 2019
I3759	Iberia_IA	M	361-173 calBCE (2195±25 BP, PSUAMS-2078)	723953	Basque Country, Araba/Álava, Laguardia, La Hoya	Spain	42.565	-2.58635	Olalde et al. 2019
I3326	Iberia_IA	M	250-200 BCE	93635	Girona, Ullastret, Puig de Sant Andreu	Spain	42.006615	3.078667	Olalde et al. 2019
I3327	Iberia_IA	M	250-200 BCE	240827	Girona, Ullastret, Puig de Sant Andreu	Spain	42.006615	3.078667	Olalde et al. 2019
I3757	Iberia_IA	F	400-300 BCE	121747	Basque Country, Araba/Álava, Laguardia, La Hoya	Spain	42.565	-2.58635	Olalde et al. 2019
I3758	Iberia_IA	F	373-199 calBCE (2215±20 BP, PSUAMS-3466)	859014	Basque Country, Araba/Álava, Laguardia, La Hoya	Spain	42.565	-2.58635	Olalde et al. 2019
I12410	Iberia_IA	M	537-381 calBCE (2350±30 BP, Beta-495153)	801503	Catalonia, Barcelona, Pacs del Penedès, Mas d'en Boixos-1	Spain	41.3616	1.6694	Olalde et al. 2019
I12878	Iberia_IA	F	516-364 calBCE (2340±30 BP, Beta-495155)	160723	Barcelona, Pacs del Penedès, Mas d'en Boixos-1	Spain	41.3616	1.6694	Olalde et al. 2019
I12879	Iberia_IA	F	725-394 calBCE (2390±30 BP, Beta-495156)	275324	Barcelona, Castellví de la Marca, Hort d'en Grimau	Spain	41.3324	1.5943	Olalde et al. 2019
I12877	Iberia_IA	M	550-350 BCE	46784	Barcelona, Pacs del Penedès, Mas d'en Boixos-1	Spain	41.3616	1.6694	Olalde et al. 2019
I12561	Iberia_IA	M	700-500 BCE	38035	Sevilla, Alcalá del Río, La Angorrilla	Spain	37.51833	-5.97833	Olalde et al. 2019
I12640	Iberia_IA	M	700-500 BCE	60587	Barcelona, Can Roqueta-Can Revella	Spain	41.5373	2.1329	Olalde et al. 2019
I12641	Iberia_IA	M	786-541 calBCE (2510±30 BP, Beta-449093)	72145	Barcelona, Can Roqueta-Can Revella	Spain	41.5373	2.1329	Olalde et al. 2019
I12642	Iberia_IA	F	733-397 calBCE (2400±30 BP, Beta 463858)	12201	Barcelona, Can Roqueta II	Spain	41.5373	2.1329	Olalde et al. 2019
I3321_published	Iberia_IA	M	300-100 BCE	369317	Valencian Community, Castelló/Castellón, Vilafamés, Els Estrets de la Rata	Spain	40.138	-0.07	Olalde et al. 2019
I3320	Iberia_IA	M	300-100 BCE	807017	Valencian Community, Castelló/Castellón, Vilafamés, Els Estrets de la Rata	Spain	40.138	-0.07	Patterson et al. 2021
I4556	Iberia_IA	F	700-500 BCE	289580	Catalonia, Barcelona, Avinyonet del Penedés, Font de la Canya	Spain	41.370876	1.774193	Olalde et al. 2019
I12171	Iberia_IA	F	779-549 calBCE (2520±20 BP, PSUAMS-9549)	363904	Sevilla, Alcalá del Río, La Angorrilla	Spain	37.51833	-5.97833	Patterson et al. 2021
I19989	Iberia_IA	F	200-1 BCE	49891	Palencia, Monte Bernorio	Spain	42.7939	-4.19278	Patterson et al. 2021
I19722	Iberia_IA	M	413-382 calBCE (2335±20 BP, PSUAMS-9542)	98909	Girona, Pontós, Mas Castellar	Spain	42.1992	2.9023	Patterson et al. 2021
I19990	Iberia_IA	M	160 calBCE - 1 calCE (2075±20 BP, PSUAMS-9544)	110087	Palencia, Monte Bernorio	Spain	42.7939	-4.19278	Patterson et al. 2021
I19988	Iberia_IA	F	200-1 BCE	137953	Palencia, Monte Bernorio	Spain	42.7939	-4.19278	Patterson et al. 2021
I19987	Iberia_IA	F	160 calBCE - 1 calCE (2075±20 BP, PSUAMS-9544)	309026	Palencia, Monte Bernorio	Spain	42.7939	-4.19278	Patterson et al. 2021
I19991	Iberia_IA	M	200-1 BCE	383018	Palencia, Monte Bernorio	Spain	42.7939	-4.19278	Patterson et al. 2021
I4246_published	North_Africa_CA	M	2401-2146 calBCE (3819±25 BP) [R_combine: (3910±30 BP, PSUAMS-2119); (3650±40 BP, Beta-184837)]	681167	Madrid, San Fernando de Henares, Camino de las Yeseras	Spain	40.439	-3.501	Olalde et al. 2019
I15940	North_Africa_CA	M	2397-2146 calBCE (3815±25 BP, PSUAMS-6697)	537376	Sardinia, Anghelu Ruju	Italy	40.626667	8.323056	Fernandes et al. 2020
I1290	Iran_N	F	8170-7606 calBCE (8780±50 BP, Poz-81100)	837872	Ganj Dareh	Iran	34.45	48.116	Lazaridis et al. 2016
I1944	Iran_N	F	8000-7700 BCE	60411	Ganj Dareh	Iran	34.45	48.116	Narasimhan et al. 2019
I1945	Iran_N	M	8000-7700 BCE	240450	Ganj Dareh	Iran	34.45	48.116	Narasimhan et al. 2019
I1947	Iran_N	M	8211-7827 calBCE (8860±30 BP, Beta-432800)	913988	Ganj Dareh	Iran	34.45	48.116	Narasimhan et al. 2019
I1949	Iran_N	M	8242-7954 calBCE (8915±40 BP, PSUAMS-2261)	139812	Ganj Dareh	Iran	34.45	48.116	Narasimhan et al. 2019
I1954	Iran_N	M	8295-7976 calBCE (9000±40 BP, Beta-436170)	917421	Ganj Dareh	Iran	34.45	48.116	Narasimhan et al. 2019
I1951	Iran_N	F	8198-7613 calBCE (8800±50 BP, Poz-81109)	35814	Ganj Dareh	Iran	34.45	48.116	Narasimhan et al. 2019
I7527	Iran_N	F	8200-7700 BCE	98500	Ganj Dareh	Iran	34.45	48.116	Narasimhan et al. 2019
I4081_published	Iron_Gates_HG	M	7581-7191 calBCE (8369±73 BP, OxA-31595)	306882	Iron Gates, Ostrovul Corbului	Romania	44.517	22.722	Mathieson et al. 2018
I4655_published	Iron_Gates_HG	M	7059-6571 calBCE (7904±93 BP, OxA-8581)	58605	Iron Gates, Schela Cladovei	Romania	44.626111	22.605833	Mathieson et al. 2018
I4657_published	Iron_Gates_HG	F	9755-9275 calBCE (9942±66 BP, PSUAMS-2294)	31949	Vlasac	Serbia	44.53368	22.05032	Mathieson et al. 2018
I4871	Iron_Gates_HG	F	7100-5900 BCE	506777	Vlasac	Serbia	44.53368	22.05032	Mathieson et al. 2018
I4872	Iron_Gates_HG	F	7100-5900 BCE	335280	Vlasac	Serbia	44.53368	22.05032	Mathieson et al. 2018
I4873	Iron_Gates_HG	F	6012-5806 calBCE (7035±40 BP, OxA-16544)	803270	Vlasac	Serbia	44.53368	22.05032	Mathieson et al. 2018
I4874	Iron_Gates_HG	F	6640-6471 calBCE (7725±40 BP, OxA-20702)	800926	Vlasac	Serbia	44.53368	22.05032	Mathieson et al. 2018
I4875	Iron_Gates_HG	F	6615-6400 calBCE (7643±63 BP, PSUAMS-2380)	814917	Vlasac	Serbia	44.53368	22.05032	Mathieson et al. 2018
I4876	Iron_Gates_HG	F	6635-6375 calBCE (7625±71 BP, PSUAMS-2381)	801562	Vlasac	Serbia	44.53368	22.05032	Mathieson et al. 2018
I4877	Iron_Gates_HG	F	6645-6465 calBCE (7728±51 BP, PSUAMS-2382)	817418	Vlasac	Serbia	44.53368	22.05032	Mathieson et al. 2018
I4878	Iron_Gates_HG	M	5995-5710 calBCE (6955±76 BP, PSUAMS-2383)	799253	Vlasac	Serbia	44.53368	22.05032	Mathieson et al. 2018
I4880	Iron_Gates_HG	M	6000-5725 calBCE (6979±75 BP, PSUAMS-2384)	809746	Vlasac	Serbia	44.53368	22.05032	Mathieson et al. 2018
I4881_published	Iron_Gates_HG	M	6570-6255 calBCE (7570±63 BP, PSUAMS-2385)	823784	Vlasac	Serbia	44.53368	22.05032	Mathieson et al. 2018
I4914_published	Iron_Gates_HG	M	6360-5986 calBCE (7264±80 BP, OxA-16941)	807642	Hajduka Vodenica	Serbia	44.640262	22.30333	Mathieson et al. 2018
I4915	Iron_Gates_HG	M	6340-5990 calBCE (7260±76 BP, PSUAMS-2360)	817251	Hajduka Vodenica	Serbia	44.640262	22.30333	Mathieson et al. 2018
I4916	Iron_Gates_HG	M	7035-6590 calBCE (7874±72 BP, PSUAMS-2369)	788229	Hajduka Vodenica	Serbia	44.640262	22.30333	Mathieson et al. 2018
I4917	Iron_Gates_HG	F	6220-5995 calBCE (7209±57 BP, PSUAMS-2374)	788881	Hajduka Vodenica	Serbia	44.640262	22.30333	Mathieson et al. 2018
I5233	Iron_Gates_HG	F	6224-5878 calBCE (7158±85 BP, AA-57770)	823501	Padina	Serbia	44.595879	22.010568	Mathieson et al. 2018
I5234	Iron_Gates_HG	F	9300-5800 BCE	708253	Padina	Serbia	44.595879	22.010568	Mathieson et al. 2018
I5235	Iron_Gates_HG	M	9221-8548 calBCE (9480±110 BP, AA-57771)	821225	Padina	Serbia	44.595879	22.010568	Mathieson et al. 2018
I5236	Iron_Gates_HG	M	8291-7826 calBCE (8943±77 BP, BM-1146)	822567	Padina	Serbia	44.595879	22.010568	Mathieson et al. 2018
I5237	Iron_Gates_HG	M	9300-5800 BCE	824623	Padina	Serbia	44.595879	22.010568	Mathieson et al. 2018
I5238	Iron_Gates_HG	F	8265-7820 calBCE (8907±66 BP, PSUAMS-2407)	822681	Padina	Serbia	44.595879	22.010568	Mathieson et al. 2018
I5239	Iron_Gates_HG	F	8535-8230 calBCE (9105±62 BP, PSUAMS-2375)	808809	Padina	Serbia	44.595879	22.010568	Mathieson et al. 2018
I5240	Iron_Gates_HG	M	9140-8570 calBCE (9469±70 BP, PSUAMS-2377)	808847	Padina	Serbia	44.595879	22.010568	Mathieson et al. 2018
I5242	Iron_Gates_HG	F	8805-8355 calBCE (9363±64 BP, PSUAMS-2408)	836087	Padina	Serbia	44.595879	22.010568	Mathieson et al. 2018
I5244	Iron_Gates_HG	F	9115-8555 calBCE (9424±55 BP, PSUAMS-2376)	808705	Padina	Serbia	44.595879	22.010568	Mathieson et al. 2018
I5771	Iron_Gates_HG	M	6500-6250 BCE	228372	Vlasac	Serbia	44.53368	22.05032	Mathieson et al. 2018
I5772	Iron_Gates_HG	M	7100-5900 BCE	438499	Vlasac	Serbia	44.53368	22.05032	Mathieson et al. 2018
I5773_published	Iron_Gates_HG	M	8240-7940 calBCE	69916	Vlasac	Serbia	44.53368	22.05032	Mathieson et al. 2018
I5401	Iron_Gates_HG	M	7076-6699 calBCE (8016±58 BP, OxA-13613)	461771	Hajduka Vodenica	Serbia	44.640262	22.30333	Mathieson et al. 2018
I5402	Iron_Gates_HG	M	6361-6050 calBCE (7315±63 BP, OxA-16942)	807581	Hajduka Vodenica	Serbia	44.640262	22.30333	Mathieson et al. 2018
I5407	Iron_Gates_HG	F	6300-5800 BCE	849585	Lepenski Vir	Serbia	44.552924	22.027563	Mathieson et al. 2018
I5408	Iron_Gates_HG	M	7022-6485 calBCE (8277±34 BP, MAMS-28615)	519157	Iron Gates, Ostrovul Corbului	Romania	44.517	22.722	Mathieson et al. 2018
I5409_published	Iron_Gates_HG	F	9300-5800 BCE	582694	Padina	Serbia	44.595879	22.010568	Mathieson et al. 2018
I5411	Iron_Gates_HG	M	7000-6300 BCE	702856	Iron Gates, Schela Cladovei	Romania	44.626111	22.605833	Mathieson et al. 2018
I4582	Iron_Gates_HG	F	7026-6470 calBCE (7812±69 BP) [R_combine after marine calibration: (8305±50 BP, OxA-31598); (8300±40 BP, PSUAMS-1749); (8335±45 BP, PSUAMS-1904)]	929270	Iron Gates, Ostrovul Corbului	Romania	44.517	22.722	Mathieson et al. 2018
I4607	Iron_Gates_HG	M	7446-6643 calBCE (8047±122 BP, OxA-4380)	316539	Iron Gates, Schela Cladovei	Romania	44.626111	22.605833	Mathieson et al. 2018
I4660	Iron_Gates_HG	F	7940-7585 calBCE (8676±58 BP, PSUAMS-2296)	77283	Vlasac	Serbia	44.53368	22.05032	Mathieson et al. 2018
I4870	Iron_Gates_HG	M	7045-6535 calBCE (7870±78 BP, PSUAMS-2295)	608926	Vlasac	Serbia	44.53368	22.05032	Mathieson et al. 2018
I5436	Iron_Gates_HG	F	7451-6698 calBCE	728099	Iron Gates, Schela Cladovei	Romania	44.626111	22.605833	Mathieson et al. 2018
I7182	Israel_MLBA	M	2000-1550 BCE	58100	Yehud	Israel	32.032436	34.890611	Agranat et al. 2020
I2190	Israel_MLBA	M	1497-1302 calBCE (3135±30 BP, Poz-83433)	289738	Megiddo, Jezreel Valley	Israel	32.58472222	35.01694444	Agranat et al. 2020
I2195	Israel_MLBA	M	1532-1285 calBCE (3160±55 BP, RTK-6766)	221405	Megiddo, Jezreel Valley	Israel	32.58472222	35.01694444	Agranat et al. 2020
I2198	Israel_MLBA	M	1506-1431 calBCE (3207±20 BP,¬†RTK-7898)	283696	Megiddo, Jezreel Valley	Israel	32.58472222	35.01694444	Agranat et al. 2020
I3965	Israel_MLBA	M	1800-1600 BCE	668593	Hazor	Israel	32.7	35.2	Agranat et al. 2020
I3966	Israel_MLBA	M	1800-1600 BCE	706423	Hazor	Israel	32.7	35.2	Agranat et al. 2020
I4518	Israel_MLBA	M	1550-1300 BCE	239655	Megiddo, Jezreel Valley	Israel	32.58472222	35.01694444	Agranat et al. 2020
I4519	Israel_MLBA	M	1516-1436 calBCE (3220±20 BP, OS-139223)	119984	Megiddo, Jezreel Valley	Israel	32.58472222	35.01694444	Agranat et al. 2020
I4525	Israel_MLBA	M	1600-1500 BCE	194583	Megiddo, Jezreel Valley	Israel	32.58472222	35.01694444	Agranat et al. 2020
I3832	Israel_MLBA	F	1450-1250 BCE	287106	Hazor	Israel	32.7	35.2	Agranat et al. 2020
I7002	Israel_MLBA	F	2000-1550 BCE	23885	Yehud	Israel	32.032436	34.890611	Agranat et al. 2020
I6923	Israel_MLBA	M	2000-1550 BCE	98123	Yehud	Israel	32.032436	34.890611	Agranat et al. 2020
I7003	Israel_MLBA	M	2000-1550 BCE	125973	Yehud	Israel	32.032436	34.890611	Agranat et al. 2020
I10092	Israel_MLBA	F	1900-1700 BCE	448423	Megiddo, Jezreel Valley	Israel	32.58472222	35.01694444	Agranat et al. 2020
I10093	Israel_MLBA	M	1900-1700 BCE	653655	Megiddo, Jezreel Valley	Israel	32.58472222	35.01694444	Agranat et al. 2020
I10097	Israel_MLBA	F	1600-1500 BCE	445563	Megiddo, Jezreel Valley	Israel	32.58472222	35.01694444	Agranat et al. 2020
I10099	Israel_MLBA	F	1600-1500 BCE	518444	Megiddo, Jezreel Valley	Israel	32.58472222	35.01694444	Agranat et al. 2020
I10101	Israel_MLBA	M	1600-1500 BCE	74215	Megiddo, Jezreel Valley	Israel	32.58472222	35.01694444	Agranat et al. 2020
I10104	Israel_MLBA	M	1950-1800 BCE	107797	Megiddo, Jezreel Valley	Israel	32.58472222	35.01694444	Agranat et al. 2020
I10106	Israel_MLBA	M	1700-1500 BCE	209360	Megiddo, Jezreel Valley	Israel	32.58472222	35.01694444	Agranat et al. 2020
I10264	Israel_MLBA	M	1881-1697 calBCE (3470±20 BP, OS-139224)	270270	Megiddo, Jezreel Valley	Israel	32.58472222	35.01694444	Agranat et al. 2020
I10265	Israel_MLBA	F	1950-1800 BCE	41645	Megiddo, Jezreel Valley	Israel	32.58472222	35.01694444	Agranat et al. 2020
I10266	Israel_MLBA	M	1628-1406 calBCE (3240±55 BP, RTK-6765)	203141	Megiddo, Jezreel Valley	Israel	32.58472222	35.01694444	Agranat et al. 2020
I10268	Israel_MLBA	M	2010-1779 calBCE (3560±20 BP, OS-139225)	433013	Megiddo, Jezreel Valley	Israel	32.58472222	35.01694444	Agranat et al. 2020
I8187	Israel_MLBA	M	1800-1650 BCE	417218	Megiddo, Jezreel Valley	Israel	32.58472222	35.01694444	Agranat et al. 2020
I10771	Israel_MLBA	F	1650-1550 BCE	452072	Megiddo, Jezreel Valley	Israel	32.58472222	35.01694444	Agranat et al. 2020
I10770	Israel_MLBA	M	1550-1450 BCE	712791	Megiddo, Jezreel Valley	Israel	32.58472222	35.01694444	Agranat et al. 2020
I10768	Israel_MLBA	M	1600-1500 BCE	354989	Megiddo, Jezreel Valley	Israel	32.58472222	35.01694444	Agranat et al. 2020
I10359	Israel_MLBA	M	1614-1511 calBCE (3295±20 BP, PSUAMS-4852)	131464	Megiddo, Jezreel Valley	Israel	32.58472222	35.01694444	Agranat et al. 2020
I10263	Israel_MLBA	F	1600-1500 BCE	190857	Megiddo, Jezreel Valley	Israel	32.58472222	35.01694444	Agranat et al. 2020
I0861	Israel_Natufian	M	12000-9500 BCE	114006	Raqefet Cave	Israel	32.65	35.067	Lazaridis et al. 2016
I1072_published	Israel_Natufian	M	12000-9500 BCE	439689	Raqefet Cave	Israel	32.65	35.067	Lazaridis et al. 2016
I1069_published	Israel_Natufian	M	12000-9500 BCE	26699	Raqefet Cave	Israel	32.65	35.067	Lazaridis et al. 2016
I1687_published	Israel_Natufian	F	11541-11150 calBCE (11405±120 BP, RTK-6607)	26395	Raqefet Cave	Israel	32.65	35.067	Lazaridis et al. 2016
I1690_published	Israel_Natufian	M	12000-9500 BCE	29423	Raqefet Cave	Israel	32.65	35.067	Lazaridis et al. 2016
I1685	Israel_Natufian	M	12000-9500 BCE	108624	Raqefet Cave	Israel	32.65	35.067	Lazaridis et al. 2016
AIG001	Kazakhstan_Sarmatian_IA	M	500-300 BCE	54671	Mangistau Region, Tupkaragan District, Taushyk Village, Aigirly Sanctuary	Kazakhstan	43.7	51.33	Gnecchi-Ruscone et al. 2021
AIG002	Kazakhstan_Sarmatian_IA	M	500-300 BCE	198941	Mangistau Region, Tupkaragan District, Taushyk Village, Aigirly Sanctuary	Kazakhstan	43.7	51.33	Gnecchi-Ruscone et al. 2021
AIG003	Kazakhstan_Sarmatian_IA	F	386-203 calBCE (2236±24 BP)	757986	Mangistau Region, Tupkaragan District, Taushyk Village, Aigirly Sanctuary	Kazakhstan	43.7	51.33	Gnecchi-Ruscone et al. 2021
AIG006	Kazakhstan_Sarmatian_IA	M	500-300 BCE	135102	Mangistau Region, Tupkaragan District, Taushyk Village, Aigirly Sanctuary	Kazakhstan	43.7	51.33	Gnecchi-Ruscone et al. 2021
BSB001	Kazakhstan_Sarmatian_IA	M	773-541 calBCE (2493±24 BP)	575549	Aktobe Region, Martuk District, Bisoba, mound 3	Kazakhstan	48.24	58.94	Gnecchi-Ruscone et al. 2021
BSB002	Kazakhstan_Sarmatian_IA	F	500-200 BCE	375544	Aktobe Region, Martuk District, Bisoba, mound 3	Kazakhstan	48.24	58.94	Gnecchi-Ruscone et al. 2021
CLK001	Kazakhstan_Sarmatian_IA	M	600-300 BCE	136880	Western Kazakhstan, Chelkar Lake, Chelkar Burial Ground	Kazakhstan	51.44	64.05	Gnecchi-Ruscone et al. 2021
KBU001	Kazakhstan_Sarmatian_IA	F	500-200 BCE	317943	Western Kazakhstan, Petropavlovka Village, Kaynbulak II, mound 4	Kazakhstan	48.24	58.94	Gnecchi-Ruscone et al. 2021
KBU002	Kazakhstan_Sarmatian_IA	F	500-200 BCE	153999	Western Kazakhstan, Petropavlovka Village, Kaynbulak II, mound 4	Kazakhstan	48.24	58.94	Gnecchi-Ruscone et al. 2021
KBU003	Kazakhstan_Sarmatian_IA	M	500-200 BCE	228938	Western Kazakhstan, Petropavlovka Village, Kaynbulak II, mound 4	Kazakhstan	48.24	58.94	Gnecchi-Ruscone et al. 2021
SGZ001	Kazakhstan_Sarmatian_IA	F	375-201 calBCE (2220±19 BP)	979279	Aktobe Region, Wil Village, Wil River bank, Segizsay, mound 1	Kazakhstan	49.24	54.45	Gnecchi-Ruscone et al. 2021
SGZ002	Kazakhstan_Sarmatian_IA	F	500-300 BCE	992420	Aktobe Region, Wil Village, Wil River bank, Segizsay, mound 2	Kazakhstan	49.24	54.45	Gnecchi-Ruscone et al. 2021
I8892_published	Kenya_IA_Pastoral	M	772-950 calCE (1170±15 BP, PSUAMS-4788)	104171	Nakuru, Ilkek Mounds, GsJj66	Kenya	-0.603	36.374	Prendergast et al. 2019
I12381	Kenya_IA_Pastoral	F	1296-1394 calCE (635±15 BP, PSUAMS-4939)	622601	Laikipia District Burial Site, GoJl45	Kenya	0.38	36.893	Prendergast et al. 2019
CL146	CNE_EarlyMedieval	M	580-630 CE	845566	Piedmont, Collegno	Italy	45.0792	7.5783	Amorim et al. 2018
CL84	CNE_EarlyMedieval	M	580-630 CE	818423	Piedmont, Collegno	Italy	45.0792	7.5783	Amorim et al. 2018
CL93	CNE_EarlyMedieval	M	580-630 CE	791342	Piedmont, Collegno	Italy	45.0792	7.5783	Amorim et al. 2018
CL97	CNE_EarlyMedieval	M	580-630 CE	86925	Piedmont, Collegno	Italy	45.0792	7.5783	Amorim et al. 2018
SZ12	CNE_EarlyMedieval	M	412-604 CE	522921	Szólád	Hungary	46.28333333	17.85	Amorim et al. 2018
SZ16	CNE_EarlyMedieval	M	412-604 CE	655208	Szólád	Hungary	46.28333333	17.85	Amorim et al. 2018
SZ24	CNE_EarlyMedieval	M	412-604 CE	449799	Szólád	Hungary	46.28333333	17.85	Amorim et al. 2018
SZ30	CNE_EarlyMedieval	F	412-604 CE	460913	Szólád	Hungary	46.28333333	17.85	Amorim et al. 2018
SZ41	CNE_EarlyMedieval	F	412-604 CE	140869	Szólád	Hungary	46.28333333	17.85	Amorim et al. 2018
SZ7	CNE_EarlyMedieval	M	412-604 CE	754266	Szólád	Hungary	46.28333333	17.85	Amorim et al. 2018
SZ9	CNE_EarlyMedieval	F	412-604 CE	827739	Szólád	Hungary	46.28333333	17.85	Amorim et al. 2018
QED-12.SG	Lebanon_Roman	F	200-650 CE	265243	Qornet ed-Deir	Lebanon	34.0522	35.7758	Haber et al. 2018
QED-2.SG	Lebanon_Roman	M	250-416 calCE (1712±36 BP)	739949	Qornet ed-Deir	Lebanon	34.0522	35.7758	Haber et al. 2018
QED-4.SG	Lebanon_Roman	F	433-641 calCE (1517±49 BP, )	550581	Qornet ed-Deir	Lebanon	34.0522	35.7758	Haber et al. 2018
QED-7.SG	Lebanon_Roman	F	246-405 calCE (1734±33 BP)	786894	Qornet ed-Deir	Lebanon	34.0522	35.7758	Haber et al. 2018
I1727	Levant_N	M	8300-7900 BCE	46234	'Ain Ghazal	Jordan	31.988	35.976	Lazaridis et al. 2016
I1710	Levant_N	M	7741-7522 calBCE (8580±60 BP, Poz-81098)	125457	'Ain Ghazal	Jordan	31.988	35.976	Lazaridis et al. 2016
I1707	Levant_N	M	7732-7537 calBCE (8590±50 BP, Poz-81097)	147453	'Ain Ghazal	Jordan	31.988	35.976	Lazaridis et al. 2016
I1704	Levant_N	F	7451-7056 calBCE (8190±60 BP, Poz-81095)	166952	'Ain Ghazal	Jordan	31.988	35.976	Lazaridis et al. 2016
I1699	Levant_N	F	6800-6700 BCE	292602	'Ain Ghazal	Jordan	31.988	35.976	Lazaridis et al. 2016
I0867	Levant_N	M	7300-6200 BCE	737560	Motza	Israel	31.79	35.168	Lazaridis et al. 2016
I1709	Levant_N	M	8300-7900 BCE	19307	'Ain Ghazal	Jordan	31.988	35.976	Lazaridis et al. 2022
I1679	Levant_N	F	6900-6800 BCE	58202	'Ain Ghazal	Jordan	31.988	35.976	Lazaridis et al. 2022
I1414	Levant_N	M	8300-7900 BCE	144316	'Ain Ghazal	Jordan	31.988	35.976	Lazaridis et al. 2022
I1415	Levant_N	M	8176-7608 calBCE (8790±50 BP, Poz-81101)	97252	'Ain Ghazal	Jordan	31.988	35.976	Lazaridis et al. 2022
I1700	Levant_N	M	8300-7900 BCE	123353	'Ain Ghazal	Jordan	31.988	35.976	Lazaridis et al. 2022
I1701	Levant_N	F	7752-7543 calBCE (8620±50 BP, Poz-81094)	32786	'Ain Ghazal	Jordan	31.988	35.976	Lazaridis et al. 2022
MA1.SG	MA1	M	22621-22171 calBCE (20240±60 BP, UCIAMS-79666)	714346	Mal'ta	Russia	52.9	103.5	Raghavan et al. 2013
I6349	Mongolia_EIA	M	898-800 calBCE (2675±20 BP, PSUAMS-7398)	780313	Sükhbaatar aimag, Dariganga sum, Baaran-Khavtsal	Mongolia	45.304167	113.848611	Wang et al. 2021
I6352	Mongolia_EIA	M	1107-924 calBCE (2845±20 BP, PSUAMS-7276)	883672	Uvurkhangai, Khujirt sum, Shunkhlai Uul, Grave #1	Mongolia	46.8975	102.766667	Wang et al. 2021
I6353	Mongolia_EIA	M	1010-901 calBCE (2799±20 BP) [R_combine: (2780±25 BP, PSUAMS-2946); (2826±30 BP, OxA-36456)]	884703	Uvurkhangai, Khujirt sum, Shunkhlai Uul, Tomb 9	Mongolia	46.8975	102.766667	Wang et al. 2021
I6357	Mongolia_EIA	F	1100-400 BCE	675250	Tuv aimag, Altanbulag sum, Tariat Brigad Tomb 5	Mongolia	47.7	106.4	Wang et al. 2021
I6359	Mongolia_EIA	M	1100-400 BCE	884785	Khuvsgul aimag, Alag-Erdene sum, Erhel nuur, Ulaan tolgoi	Mongolia	50.117222	100.045833	Wang et al. 2021
I7032	Mongolia_EIA	F	981-832 calBCE (2765±20 BP, PSUAMS-4004)	877596	Khentii, Batshireet sum, Tugsiin uvdug Tomb 1	Mongolia	48.6925	110.192778	Wang et al. 2021
I6365	Mongolia_EIA	M	809-779 calBCE (2610±20 BP, PSUAMS-7282)	762732	Khuvsgul aimag, Burentogtoh sum, Uushigiin uvur, Slab Burial 1	Mongolia	49.656	99.927	Wang et al. 2021
I6369	Mongolia_EIA	F	752-417 calBCE (2455±20 BP, PSUAMS-3114)	803328	Khentii, Murun sum, Bus khairkhan Tomb 2	Mongolia	47.381667	110.316944	Wang et al. 2021
I12969	Mongolia_EIA	M	1124-939 calBCE (2875±20 BP, UCIAMS-226545, PSUG-5460)	832554	Khentii, Delgerkhaan sum, Khanan 3	Mongolia	47.178056	109.189444	Wang et al. 2021
I12960	Mongolia_EIA	M	1441-1304 calBCE (3120±20 BP, UCIAMS-226528, PSUG-5431)	726925	Uvurkhangai, Khujirt sum, Shunkhlai Uul, Tomb 2	Mongolia	46.92	102.76	Wang et al. 2021
I12971	Mongolia_EIA	F	981-832 calBCE (2765±20 BP, UCIAMS-226547, PSUG-5462)	846988	Dornod aimag, Gurvanzagal sum, Khadan khuv Tomb 1	Mongolia	49.15	114.87	Wang et al. 2021
I13178	Mongolia_EIA	F	1046-914 calBCE (2825±20 BP, UCIAMS-226531, PSUG-5434)	176341	Khentii, Bayan-Adraga sum, Shuusyn boom Tomb 6	Mongolia	48.57	111.08	Wang et al. 2021
I13963	Mongolia_EIA	F	967-827 calBCE (2750±20 BP, PSUAMS-6943)	753140	Khentii, Delgerkhaan sum, Rashaant tolgoi, tomb 6	Mongolia	47.19	109.19	Wang et al. 2021
TAF010	Morocco_Iberomaurusian	M	13137-12252 calBCE (12470±100 BP, OxA-16663)	742144	Taforalt	Morocco	34.807812	-2.410889	van de Loosdrecht et al. 2018
TAF011	Morocco_Iberomaurusian	M	12900-12100 BCE	964548	Taforalt	Morocco	34.807812	-2.410889	van de Loosdrecht et al. 2018
TAF013	Morocco_Iberomaurusian	M	13200-11900 BCE	922415	Taforalt	Morocco	34.807812	-2.410889	van de Loosdrecht et al. 2018
TAF014	Morocco_Iberomaurusian	M	13200-11900 BCE	897022	Taforalt	Morocco	34.807812	-2.410889	van de Loosdrecht et al. 2018
I5950	Mota	M	2576-2465 calBCE (3997±29 BP, OxA-29631)	643396	Gamo Highlands, Mota Cave	Ethiopia	6.797495	38.207852	Lipson et al. 2022
I11629	Netherlands_MBA_IA	F	1500-1000 BCE	270801	Noord-Holland, Hoogkarspel-Houterpolder-West	Netherlands	52.696	5.152	Patterson et al. 2021
I12082	Netherlands_MBA_IA	F	1450-1250 BCE	766337	Noord-Holland, Hoogkarspel-Houterpolder-West	Netherlands	52.696	5.152	Patterson et al. 2021
I12083	Netherlands_MBA_IA	F	1260-1048 calBCE (2945±30 BP, Poz-92466)	774248	Noord-Holland, Westwoud-Markerwaardweg	Netherlands	52.696	5.152	Patterson et al. 2021
I12081	Netherlands_MBA_IA	F	1391-1221 calBCE (3040±20 BP, PSUAMS-9525)	784727	Noord-Holland, Hoogkarspel-Houterpolder-West	Netherlands	52.696	5.152	Patterson et al. 2021
I11973	Netherlands_MBA_IA	F	1415-1230 calBCE (3065±30 BP, Poz-86327)	840783	Noord-Holland, Westwoud-Binnenwijzend	Netherlands	52.696	5.152	Patterson et al. 2021
I11972	Netherlands_MBA_IA	M	1501-1319 calBCE (3155±30 BP, PSUAMS-7788)	842407	Noord-Holland, Westwoud-Binnenwijzend	Netherlands	52.696	5.152	Patterson et al. 2021
I12907	Netherlands_MBA_IA	M	356-57 calBCE (2160±30 BP, GrN 25639)	319512	Noord-Holland, Uitgeest-Dorregeest	Netherlands	52.529	4.709	Patterson et al. 2021
I12905	Netherlands_MBA_IA	F	752-401 calBCE (2425±40 BP, GrA-47271)	183873	Gelderland, Nijmegen-Lent	Netherlands	51.842	5.852	Patterson et al. 2021
I12903	Netherlands_MBA_IA	F	800-500 BCE	75417	Gelderland, Nijmegen-Lent	Netherlands	51.842	5.852	Patterson et al. 2021
I11971	Netherlands_MBA_IA	F	1210-1015 calBCE (2915±30 BP, Poz-82551)	722530	Noord-Holland, Westwoud-Binnenwijzend	Netherlands	52.696	5.152	Patterson et al. 2021
I17019	Netherlands_MBA_IA	M	1421-1216 calBCE (3060±40 BP, GrN-18960)	465722	Zuid-Holland, Vlaardingen-Krabbeplas	Netherlands	51.91	4.3	Patterson et al. 2021
I17750	Netherlands_MBA_IA	F	169-9 calBCE (2070±30 BP, Poz-101600)	609646	Noord-Holland, Velsen-Hoogoventerrein	Netherlands	52.47	4.64	Patterson et al. 2021
I12906	Netherlands_MBA_IA	F	375-121 calBCE (2186±34 BP, UA-38019)	302682	Zeeland, Veere-N57	Netherlands	51.557	3.598	Patterson et al. 2021
I20058	Netherlands_MBA_IA	M	1300-1200 BCE	38911	Noord-Holland, Velsen-Hofgeesterweg	Netherlands	52.428	4.656	Patterson et al. 2021
I20062	Netherlands_MBA_IA	F	920-806 calBCE (2710±35 BP, GrN-7509)	797935	Noord-Holland, Bovenkarspel-Het Valkje	Netherlands	52.431	5.133	Patterson et al. 2021
I26832	Netherlands_MBA_IA	F	1600-1300 BCE	844873	Noord-Holland, Wervershoof-Zwaagdijk	Netherlands	52.712	5.145	Patterson et al. 2021
I26828	Netherlands_MBA_IA	F	1600-1300 BCE	856566	Noord-Holland, Wervershoof-Zwaagdijk	Netherlands	52.712	5.145	Patterson et al. 2021
I26829	Netherlands_MBA_IA	M	1600-1300 BCE	817700	Noord-Holland, Wervershoof-Zwaagdijk	Netherlands	52.712	5.145	Patterson et al. 2021
I26830	Netherlands_MBA_IA	M	1620-1311 calBCE (3210±60 BP, GrA-18886)	838516	Noord-Holland, Wervershoof-Zwaagdijk	Netherlands	52.712	5.145	Patterson et al. 2021
I26831	Netherlands_MBA_IA	F	1600-1300 BCE	191379	Noord-Holland, Wervershoof-Zwaagdijk	Netherlands	52.712	5.145	Patterson et al. 2021
I1048_published	OldAfrica	F	539-643 calCE (1520±30 BP, Beta-434912)	104767	Zanzibar, Pemba Island, Mapangani Cave	Tanzania	-4.9	39.6	Skoglund et al. 2017
I0589	OldAfrica	F	586-652 calCE (1479±23 BP, OxA-31427)	312716	Zanzibar, Kuumbi Cave	Tanzania	-6.4	39.5	Skoglund et al. 2017
I10871	OldAfrica	M	6058-5889 calBCE (7090±35 BP, PSUAMS-6308)	1102897	Shum Laka	Cameroon	5.8586	10.0778	Lipson et al. 2020
I10872	OldAfrica	M	5980-5771 calBCE (6985±30 BP, PSUAMS-6307)	991496	Shum Laka	Cameroon	5.8586	10.0778	Lipson et al. 2020
I10873	OldAfrica	M	1217-1055 calBCE (2940±20 BP, PSUAMS-6309)	1090073	Shum Laka	Cameroon	5.8586	10.0778	Lipson et al. 2020
I10874	OldAfrica	F	1277-1059 calBCE (2970±25 BP, PSUAMS-6310)	1060469	Shum Laka	Cameroon	5.8586	10.0778	Lipson et al. 2020
KPL001	OldAfrica	M	2027-1828 calBCE (3584±28 BP, SUERC-86057)	579394	Kakapel	Kenya	0.673467	34.358388	Wang et al. 2020
NYA002	OldAfrica	F	1609-1447 calBCE (3253±23 BP, OxA-37364)	121723	Nyanrindi Rockshelter	Kenya	0.3261	34.27111	Wang et al. 2020
NYA003	OldAfrica	M	1650-1400 BCE	18548	Nyanrindi Rockshelter	Kenya	0.3261	34.27111	Wang et al. 2020
I16803	Serbia_BA	F	2022-1887 calBCE (3590±20 BP, PSUAMS-7933)	773099	North Banat District, Kikinda, Mokrin Necropolis	Serbia	45.934722	20.404444	Lazaridis et al. 2022
I17912	Serbia_BA	F	2100-1800 BCE	582627	Ostojicevo	Serbia	45.888056	20.166667	Lazaridis et al. 2022
I17913	Serbia_BA	F	2100-1800 BCE	656827	Ostojicevo	Serbia	45.888056	20.166667	Lazaridis et al. 2022
I23207	Serbia_BA	M	2100-1800 BCE	840904	North Banat, Kikinda, Mokrin	Serbia	45.934722	20.404444	Patterson et al. 2021
I23208	Serbia_BA	F	2100-1800 BCE	610123	North Banat, Kikinda, Mokrin	Serbia	45.934722	20.404444	Patterson et al. 2021
I23206	Serbia_BA	F	2100-1800 BCE	865983	North Banat, Kikinda, Mokrin	Serbia	45.934722	20.404444	Patterson et al. 2021
I23209	Serbia_BA	M	2100-1800 BCE	825429	North Banat, Čoka, Ostojicevo	Serbia	45.888056	20.166667	Patterson et al. 2021
I23210	Serbia_BA	F	2100-1800 BCE	834168	North Banat, Čoka, Ostojicevo	Serbia	45.888056	20.166667	Patterson et al. 2021
I23211	Serbia_BA	F	2100-1800 BCE	839516	North Banat, Čoka, Ostojicevo	Serbia	45.888056	20.166667	Patterson et al. 2021
I23212	Serbia_BA	F	2100-1800 BCE	834491	North Banat, Kikinda, Mokrin	Serbia	45.934722	20.404444	Patterson et al. 2021
I23205	Serbia_BA	M	2100-1800 BCE	838781	North Banat, Kikinda, Mokrin	Serbia	45.934722	20.404444	Patterson et al. 2021
I0576	Steppe_IA	F	900 -700 BCE	186295	Arzan	Russia	52.096067	93.711133	Unterlander et al. 2017
I0563	Steppe_IA	M	400-300 BCE	749906	Berel	Kazakhstan	49.3356	86.350367	Unterlander et al. 2017
I0562	Steppe_IA	F	400-300 BCE	987692	Berel	Kazakhstan	49.3356	86.350367	Unterlander et al. 2017
I0577	Steppe_IA	M	900 -700 BCE	787293	Arzan	Russia	52.096067	93.711133	Unterlander et al. 2017
I6224	Steppe_IA	M	370-197 calBCE (2210±20 BP, PSUAMS-7268)	807294	Uvs aimag, Ulaangom sum, Chandman Uul, Ulaangom cemetery Grave #33, Burial 3	Mongolia	49.96	92.05	Wang et al. 2021
I6225	Steppe_IA	M	400-150 BCE	415165	Uvs aimag, Ulaangom sum, Chandman Uul, Ulaangom cemetery Grave #33, Burial 5	Mongolia	49.96	92.05	Wang et al. 2021
I6226	Steppe_IA	F	361-170 calBCE (2190±25 BP, PSUAMS-7270)	799383	Uvs aimag, Ulaangom sum, Chandman Uul, Ulaangom cemetery Grave #35, Burial 2	Mongolia	49.96	92.05	Wang et al. 2021
I6231	Steppe_IA	M	357-167 calBCE (2180±20 BP, PSUAMS-7397)	530987	Uvs aimag, Ulaangom sum, Chandman Uul, Ulaangom cemetery Grave #47, Burial 3	Mongolia	49.96	92.05	Wang et al. 2021
I6232	Steppe_IA	M	387-208 calBCE (2245±20 BP, PSUAMS-7271)	808281	Uvs aimag, Ulaangom sum, Chandman Uul, Ulaangom cemetery Grave #48, Burial 6	Mongolia	49.96	92.05	Wang et al. 2021
I6233	Steppe_IA	M	370-197 calBCE (2210±20 BP, PSUAMS-7272)	818537	Uvs aimag, Ulaangom sum, Chandman Uul, Ulaangom cemetery, Grave #49, Burial 1	Mongolia	49.96	92.05	Wang et al. 2021
I6356	Steppe_IA	M	400-200 BCE	834459	Uvs aimag, Ulaangom sum, Chandman Uul, Ulaangom cemetery, Grave #58, Burial 2	Mongolia	49.96	92.05	Wang et al. 2021
I7028	Steppe_IA	F	382-206 calBCE (2235±20 BP, PSUAMS-4597)	33218	Uvs aimag, Ulaangom sum, Chandman Uul, Ulaangom cemetery Grave #46, burial 1	Mongolia	49.96	92.05	Wang et al. 2021
I7029	Steppe_IA	M	356-172 calBCE (2186±16 BP) [R_combine: (2155±20 BP, PSUAMS-3877); (2231±24 BP, MAMS-41123)]	731092	Uvs aimag, Ulaangom sum, Chandman Uul, Ulaangom cemetery Grave #53, burial 2	Mongolia	49.96	92.05	Wang et al. 2021
I7023	Steppe_IA	F	373-199 calBCE (2215±20 BP, PSUAMS-4001)	795754	Uvs aimag, Ulaangom sum, Chandman Uul, Ulaangom cemetery Grave #31, Burial 6	Mongolia	49.96	92.05	Wang et al. 2021
I7030	Steppe_IA	M	389-208 calBCE (2250±20 BP, PSUAMS-3722)	847516	Uvs aimag, Ulaangom sum, Chandman Uul, Ulaangom cemetery Grave #56	Mongolia	49.96	92.05	Wang et al. 2021
I7024	Steppe_IA	M	389-208 calBCE (2250±20 BP, PSUAMS-4002)	866850	Uvs aimag, Ulaangom sum, Chandman Uul, Ulaangom cemetery Grave #36, Burial 2	Mongolia	49.96	92.05	Wang et al. 2021
I7027	Steppe_IA	M	398-228 calBCE (2275±20 BP, PSUAMS-4003)	875106	Uvs aimag, Ulaangom sum, Chandman Uul, Ulaangom cemetery Grave #45, Burial 2	Mongolia	49.96	92.05	Wang et al. 2021
I7022	Steppe_IA	M	389-208 calBCE (2250±20 BP, PSUAMS-4000)	884588	Uvs aimag, Ulaangom sum, Chandman Uul, Ulaangom cemetery Grave #11, Burial 7	Mongolia	49.96	92.05	Wang et al. 2021
I12970	Steppe_IA	M	399-231 calBCE (2280±20 BP, UCIAMS-226546, PSUG-5461)	832643	Uvs aimag, Ulaangom sum, Chandman Uul, Ulaangom cemetery Grave #48 burial 7	Mongolia	49.96	92.05	Wang et al. 2021
CHN001	Steppe_IA	M	356-173 calBCE (2188±15 BP, GrM-12941)	874958	Uvs, Chandman Mountain, Ulaangom cemetery	Mongolia	49.997104	92.054003	Jeong et al. 2020
CHN003	Steppe_IA	M	384-203 calBCE (2231±24 BP, MAMS-41123)	374778	Uvs, Chandman Mountain, Ulaangom cemetery	Mongolia	49.997104	92.054003	Jeong et al. 2020
CHN004	Steppe_IA	F	400 BCE - 1500 CE	34266	Uvs, Chandman Mountain, Ulaangom cemetery	Mongolia	49.997104	92.054003	Jeong et al. 2020
CHN006	Steppe_IA	F	400 BCE - 1500 CE	181504	Uvs, Chandman Mountain, Ulaangom cemetery	Mongolia	49.997104	92.054003	Jeong et al. 2020
CHN007	Steppe_IA	M	400 BCE - 1500 CE	732033	Uvs, Chandman Mountain, Ulaangom cemetery	Mongolia	49.997104	92.054003	Jeong et al. 2020
CHN008	Steppe_IA	M	400 BCE - 1500 CE	898238	Uvs, Chandman Mountain, Ulaangom cemetery	Mongolia	49.997104	92.054003	Jeong et al. 2020
CHN012	Steppe_IA	M	400 BCE - 1500 CE	807280	Uvs, Chandman Mountain, Ulaangom cemetery	Mongolia	49.997104	92.054003	Jeong et al. 2020
CHN015	Steppe_IA	F	400 BCE - 1500 CE	355543	Uvs, Chandman Mountain, Ulaangom cemetery	Mongolia	49.997104	92.054003	Jeong et al. 2020
CHN016	Steppe_IA	M	400 BCE - 1500 CE	985395	Uvs, Chandman Mountain, Ulaangom cemetery	Mongolia	49.997104	92.054003	Jeong et al. 2020
AKB001	Steppe_IA	M	826-547 calBCE (2583±44 BP)	998042	Central Kazakhstan, Akbeit I, mound 1	Kazakhstan	48.94	74.76	Gnecchi-Ruscone et al. 2021
ALN002	Steppe_IA	M	130-324 calCE (1822±25 BP)	140677	Osh Province, Alai Valley, Alai/Nura I, II, Tuyuk II Mounds	Kyrgyzstan	41.41	71.5	Gnecchi-Ruscone et al. 2021
ALN003	Steppe_IA	M	100-400 CE	775105	Osh Province, Alai Valley, Alai/Nura I, II, Tuyuk II Mounds	Kyrgyzstan	41.41	71.5	Gnecchi-Ruscone et al. 2021
ALN005	Steppe_IA	M	259-415 calCE (1696±22 BP)	966403	Osh Province, Alai Valley, Alai/Nura I, II, Tuyuk II Mounds	Kyrgyzstan	41.41	71.5	Gnecchi-Ruscone et al. 2021
ALN006	Steppe_IA	F	749-409 calBCE (2439±22 BP)	952953	Osh Province, Alai Valley, Alai/Nura I, II, Tuyuk II Mounds	Kyrgyzstan	41.41	71.5	Gnecchi-Ruscone et al. 2021
ALN008	Steppe_IA	M	100-400 CE	847476	Osh Province, Alai Valley, Alai/Nura I, II, Tuyuk II Mounds	Kyrgyzstan	41.41	71.5	Gnecchi-Ruscone et al. 2021
ALN009	Steppe_IA	F	100-400 CE	516367	Osh Province, Alai Valley, Alai/Nura I, II, Tuyuk II Mounds	Kyrgyzstan	41.41	71.5	Gnecchi-Ruscone et al. 2021
BKT001	Steppe_IA	M	776-486 calBCE (2493±32 BP)	955416	Central Kazakhstan, Bektauata, mound 1	Kazakhstan	47.41	74.77	Gnecchi-Ruscone et al. 2021
BRE003	Steppe_IA	F	400 BCE - 100 CE	890890	Central Kazakhstan, Berel Necropolis, object 80A/80E	Kazakhstan	49.33	85.79	Gnecchi-Ruscone et al. 2021
BRE004	Steppe_IA	M	253-402 calCE (1728 ±13 BP)	971084	Central Kazakhstan, Berel Necropolis, object 69	Kazakhstan	49.33	85.79	Gnecchi-Ruscone et al. 2021
BRE005	Steppe_IA	M	32 calBCE - 113 calCE (1975 ±13 BP)	979582	Central Kazakhstan, Berel Necropolis, object 80A/80E	Kazakhstan	49.33	85.79	Gnecchi-Ruscone et al. 2021
BRE006	Steppe_IA	F	400 BCE - 100 CE	937863	Central Kazakhstan, Berel Necropolis, object 67A	Kazakhstan	49.33	85.79	Gnecchi-Ruscone et al. 2021
BRE009	Steppe_IA	F	35 calBCE - 125 calCE (1958±25 BP)	946419	Central Kazakhstan, Berel Necropolis, object 105	Kazakhstan	49.33	85.79	Gnecchi-Ruscone et al. 2021
BRE010	Steppe_IA	F	400 BCE - 100 CE	927756	Central Kazakhstan, Berel Necropolis, object 108A	Kazakhstan	49.33	85.79	Gnecchi-Ruscone et al. 2021
BRE011	Steppe_IA	M	251-410 calCE (1720±25 BP)	903251	Central Kazakhstan, Berel Necropolis, object 90	Kazakhstan	49.33	85.79	Gnecchi-Ruscone et al. 2021
BRE012	Steppe_IA	F	35 calBCE - 125 calCE (1958±25 BP)	954697	Central Kazakhstan, Berel Necropolis, object 76B	Kazakhstan	49.33	85.79	Gnecchi-Ruscone et al. 2021
BRE013	Steppe_IA	M	132-323 calCE (1821±21 BP)	962419	Central Kazakhstan, Berel Necropolis, object 68, no. 2	Kazakhstan	49.33	85.79	Gnecchi-Ruscone et al. 2021
CHK001	Steppe_IA	F	514-389 calBCE (2361±22 BP)	31556	Issyk-Kul Region, Chilpek Village, Chilpek Burial Grounds, mound 2	Kyrgyzstan	42.49	78.38	Gnecchi-Ruscone et al. 2021
CHK002	Steppe_IA	F	750-411 calBCE (2444±23 BP)	84451	Issyk-Kul Region, Chilpek Village, Chilpek Burial Grounds, mound 8	Kyrgyzstan	42.49	78.38	Gnecchi-Ruscone et al. 2021
CHK003	Steppe_IA	F	751-414 calBCE (2450±22 BP)	564646	Issyk-Kul Region, Chilpek Village, Chilpek Burial Grounds, mound 6	Kyrgyzstan	42.49	78.38	Gnecchi-Ruscone et al. 2021
CHK005	Steppe_IA	F	300 BCE - 100 CE	606185	Issyk-Kul Region, Chilpek Village, Chilpek Burial Grounds, mound 7	Kyrgyzstan	42.49	78.38	Gnecchi-Ruscone et al. 2021
KEN001	Steppe_IA	M	356-116 calBCE (2170±23 BP)	676928	Issyk-Kul Region, Ken-Su Village, Ken-Su #551	Kyrgyzstan	42.2	75.52	Gnecchi-Ruscone et al. 2021
KEN002	Steppe_IA	F	540-397 calBCE (2386±22 BP)	184662	Issyk-Kul Region, Ken-Su Village, Ken-Su #651	Kyrgyzstan	42.2	75.52	Gnecchi-Ruscone et al. 2021
KEN003	Steppe_IA	M	400-1 BCE	304450	Issyk-Kul Region, Ken-Su Village, Ken-Su #556	Kyrgyzstan	42.2	75.52	Gnecchi-Ruscone et al. 2021
KKM001	Steppe_IA	M	700-500 BCE	970553	Central Kazakhstan, Karakemer, mound 3	Kazakhstan	48.94	79.27	Gnecchi-Ruscone et al. 2021
KSH001	Steppe_IA	U	781-544 calBCE (2515±27 BP)	953182	Central Kazakhstan, Karashoky I, mound 1	Kazakhstan	48.8	74.71	Gnecchi-Ruscone et al. 2021
KSH002	Steppe_IA	F	898-779 calBCE (2649±31 BP)	984662	Central Kazakhstan, Karashoky I, mound 8	Kazakhstan	48.8	74.71	Gnecchi-Ruscone et al. 2021
KSH004	Steppe_IA	M	700-500 BCE	962729	Central Kazakhstan, Karashoky VI, mound 1	Kazakhstan	48.8	74.71	Gnecchi-Ruscone et al. 2021
KYZ001	Steppe_IA	M	747-402 calBCE (2421±29 BP)	965946	Pavlodar Region, Bayanaul District, Kyzylshilik, mound 2	Kazakhstan	50.42	75.91	Gnecchi-Ruscone et al. 2021
KYZ002	Steppe_IA	F	793-545 calBCE (2530±29 BP)	961800	Pavlodar Region, Bayanaul District, Kyzylshilik, mound 8	Kazakhstan	50.42	75.91	Gnecchi-Ruscone et al. 2021
KZL001	Steppe_IA	F	776-481 calBCE (2491±33 BP)	855142	Karaganda Region, Aktogay District, Mount Begazy on the right bank of Karatal River, Kyzyl, mound 4, left	Kazakhstan	48.28	75.36	Gnecchi-Ruscone et al. 2021
SRK001	Steppe_IA	F	800-500 BCE	973788	Central Kazakhstan, Serekty II, mound 6	Kazakhstan	49.21	75.17	Gnecchi-Ruscone et al. 2021
TAL003	Steppe_IA	M	700-500 BCE	942357	Central Kazakhstan, Nurken Village, Taldy II, mound 4	Kazakhstan	49.09	75.85	Gnecchi-Ruscone et al. 2021
TAL005	Steppe_IA	M	789-549 calBCE (2529±23 BP)	844745	Central Kazakhstan, Nurken Village, Taldy II, mound 8	Kazakhstan	49.09	75.85	Gnecchi-Ruscone et al. 2021
WAR001	Steppe_IA	M	755-412 calBCE (2451±32 BP)	969159	Central Kazakhstan, Kurgan 37 Warriors, mound 11	Kazakhstan	48.43	74.46	Gnecchi-Ruscone et al. 2021
I6139	Sudan_EarlyChristian	M	669-820 calCE (1270±22 BP, UGAMS-34383)	130574	Nubia, Kulubnarti, Cemetery R	Sudan	21.070453	30.664028	Sirak et al. 2021
I6140	Sudan_EarlyChristian	F	682-878 calCE (1240±22 BP, UGAMS-34387)	259328	Nubia, Kulubnarti, Cemetery R	Sudan	21.070453	30.664028	Sirak et al. 2021
I6141	Sudan_EarlyChristian	F	772-957 calCE (1170±22 BP, UGAMS-34388)	266204	Nubia, Kulubnarti, Cemetery R	Sudan	21.070453	30.664028	Sirak et al. 2021
I6250	Sudan_EarlyChristian	M	706-884 calCE (1220±22 BP, UGAMS-34393)	87892	Nubia, Kulubnarti, Cemetery R	Sudan	21.070453	30.664028	Sirak et al. 2021
I6251	Sudan_EarlyChristian	F	774-884 calCE (1200±13 BP) [R_combine: (1220±22 BP, UGAMS-34384); (1190±15 BP, PSUAMS-4593)]	294813	Nubia, Kulubnarti, Cemetery R	Sudan	21.070453	30.664028	Sirak et al. 2021
I6252	Sudan_EarlyChristian	M	702-881 calCE (1230±22 BP, UGAMS-34386)	306584	Nubia, Kulubnarti, Cemetery R	Sudan	21.070453	30.664028	Sirak et al. 2021
I6254	Sudan_EarlyChristian	M	892-1016 calCE (1090±22 BP, UGAMS-34403)	279292	Nubia, Kulubnarti, Cemetery S	Sudan	21.070453	30.664028	Sirak et al. 2021
I6255	Sudan_EarlyChristian	M	706-884 calCE (1220±22 BP, UGAMS-34404)	571274	Nubia, Kulubnarti, Cemetery S	Sudan	21.070453	30.664028	Sirak et al. 2021
I6256	Sudan_EarlyChristian	F	773-887 calCE (1200±22 BP, UGAMS-34405)	337567	Nubia, Kulubnarti, Cemetery S	Sudan	21.070453	30.664028	Sirak et al. 2021
I6257	Sudan_EarlyChristian	M	710-886 calCE (1210±22 BP, UGAMS-34408)	282448	Nubia, Kulubnarti, Cemetery S	Sudan	21.070453	30.664028	Sirak et al. 2021
I6258	Sudan_EarlyChristian	F	682-878 calCE (1240±22 BP, UGAMS-34397)	349588	Nubia, Kulubnarti, Cemetery S	Sudan	21.070453	30.664028	Sirak et al. 2021
I6328	Sudan_EarlyChristian	M	773-990 calCE (1140±22 BP, UGAMS-34390)	175889	Nubia, Kulubnarti, Cemetery R	Sudan	21.070453	30.664028	Sirak et al. 2021
I6333	Sudan_EarlyChristian	F	682-878 calCE (1240±22 BP, UGAMS-34399)	111394	Nubia, Kulubnarti, Cemetery S	Sudan	21.070453	30.664028	Sirak et al. 2021
I6324	Sudan_EarlyChristian	F	710-886 calCE (1210±22 BP, UGAMS-34396)	505313	Nubia, Kulubnarti, Cemetery S	Sudan	21.070453	30.664028	Sirak et al. 2021
I6325	Sudan_EarlyChristian	M	669-820 calCE (1270±22 BP, UGAMS-34406)	516986	Nubia, Kulubnarti, Cemetery S	Sudan	21.070453	30.664028	Sirak et al. 2021
I6326	Sudan_EarlyChristian	F	676-773 calCE (1272±12 BP) [R_combine: (1260±22 BP, UGAMS-34409); (1250±25 BP, PSUAMS-3908); (1285±15 BP, PSUAMS-4253)]	721098	Nubia, Kulubnarti, Cemetery S	Sudan	21.070453	30.664028	Sirak et al. 2021
I6327	Sudan_EarlyChristian	M	893-1022 calCE (1080±23 BP, UGAMS-34389)	367495	Nubia, Kulubnarti, Cemetery R	Sudan	21.070453	30.664028	Sirak et al. 2021
I6330	Sudan_EarlyChristian	F	673-825 calCE (1260±22 BP, UGAMS-34394)	266297	Nubia, Kulubnarti, Cemetery R	Sudan	21.070453	30.664028	Sirak et al. 2021
I6332	Sudan_EarlyChristian	M	772-892 calCE (1190±22 BP, UGAMS-34398)	612579	Nubia, Kulubnarti, Cemetery S	Sudan	21.070453	30.664028	Sirak et al. 2021
I6334	Sudan_EarlyChristian	M	772-949 calCE (1180±24 BP, UGAMS-34400)	352500	Nubia, Kulubnarti, Cemetery S	Sudan	21.070453	30.664028	Sirak et al. 2021
I6336	Sudan_EarlyChristian	M	773-978 calCE (1150±23 BP, UGAMS-34402)	607491	Nubia, Kulubnarti, Cemetery S	Sudan	21.070453	30.664028	Sirak et al. 2021
I6337	Sudan_EarlyChristian	M	655-775 calCE (1320±22 BP, UGAMS-34407)	569839	Nubia, Kulubnarti, Cemetery S	Sudan	21.070453	30.664028	Sirak et al. 2021
I6338	Sudan_EarlyChristian	F	656-775 calCE (1320±20 BP, UGAMS-35229)	562893	Nubia, Kulubnarti, Cemetery S	Sudan	21.070453	30.664028	Sirak et al. 2021
I6340	Sudan_EarlyChristian	M	772-957 calCE (1170±22 BP, UGAMS-34385)	292892	Nubia, Kulubnarti, Cemetery R	Sudan	21.070453	30.664028	Sirak et al. 2021
I18522	Sudan_EarlyChristian	F	650-1050 CE	280043	Nubia, Kulubnarti, Cemetery S	Sudan	21.070453	30.664028	Sirak et al. 2021
I18517	Sudan_EarlyChristian	F	650-1050 CE	60652	Nubia, Kulubnarti, Cemetery S	Sudan	21.070453	30.664028	Sirak et al. 2021
I18520	Sudan_EarlyChristian	M	650-1050 CE	272545	Nubia, Kulubnarti, Cemetery S	Sudan	21.070453	30.664028	Sirak et al. 2021
I18511	Sudan_EarlyChristian	F	650-1050 CE	176056	Nubia, Kulubnarti, Cemetery S	Sudan	21.070453	30.664028	Sirak et al. 2021
I18538	Sudan_EarlyChristian	F	650-950 CE	163263	Nubia, Kulubnarti, Cemetery S	Sudan	21.070453	30.664028	Sirak et al. 2021
I18519	Sudan_EarlyChristian	F	650-1050 CE	573789	Nubia, Kulubnarti, Cemetery S	Sudan	21.070453	30.664028	Sirak et al. 2021
I18518	Sudan_EarlyChristian	F	650-1050 CE	264022	Nubia, Kulubnarti, Cemetery S	Sudan	21.070453	30.664028	Sirak et al. 2021
I18536	Sudan_EarlyChristian	F	650-1050 CE	118643	Nubia, Kulubnarti, Cemetery S	Sudan	21.070453	30.664028	Sirak et al. 2021
I18514	Sudan_EarlyChristian	M	650-950 CE	96650	Nubia, Kulubnarti, Cemetery S	Sudan	21.070453	30.664028	Sirak et al. 2021
I18521	Sudan_EarlyChristian	F	650-1050 CE	355332	Nubia, Kulubnarti, Cemetery S	Sudan	21.070453	30.664028	Sirak et al. 2021
I18507	Sudan_EarlyChristian	F	650-1050 CE	233570	Nubia, Kulubnarti, Cemetery S	Sudan	21.070453	30.664028	Sirak et al. 2021
I18508	Sudan_EarlyChristian	M	650-1050 CE	245765	Nubia, Kulubnarti, Cemetery S	Sudan	21.070453	30.664028	Sirak et al. 2021
I18525	Sudan_EarlyChristian	F	700-1050 CE	310834	Nubia, Kulubnarti, Cemetery S	Sudan	21.070453	30.664028	Sirak et al. 2021
I18510	Sudan_EarlyChristian	F	650-1050 CE	61271	Nubia, Kulubnarti, Cemetery S	Sudan	21.070453	30.664028	Sirak et al. 2021
I17450	Sudan_EarlyChristian	F	650-1050 CE	105825	Nubia, Kulubnarti, Cemetery S	Sudan	21.070453	30.664028	Sirak et al. 2021
I17451	Sudan_EarlyChristian	F	650-1050 CE	24702	Nubia, Kulubnarti, Cemetery S	Sudan	21.070453	30.664028	Sirak et al. 2021
I17449	Sudan_EarlyChristian	F	650-1050 CE	119285	Nubia, Kulubnarti, Cemetery S	Sudan	21.070453	30.664028	Sirak et al. 2021
I17473	Sudan_EarlyChristian	F	650-1050 CE	47121	Nubia, Kulubnarti, Cemetery S	Sudan	21.070453	30.664028	Sirak et al. 2021
I17482	Sudan_EarlyChristian	M	650-1050 CE	62500	Nubia, Kulubnarti, Cemetery S	Sudan	21.070453	30.664028	Sirak et al. 2021
I17481	Sudan_EarlyChristian	M	700-1050 CE	163775	Nubia, Kulubnarti, Cemetery S	Sudan	21.070453	30.664028	Sirak et al. 2021
I6253	Sudan_EarlyChristian	F	772-946 calCE (1180±22 BP, UGAMS-34391)	325691	Nubia, Kulubnarti, Cemetery R	Sudan	21.070453	30.664028	Sirak et al. 2021
I17477	Sudan_EarlyChristian	F	650-1050 CE	46378	Nubia, Kulubnarti, Cemetery S	Sudan	21.070453	30.664028	Sirak et al. 2021
I19144	Sudan_EarlyChristian	F	650-1050 CE	21551	Nubia, Kulubnarti, Cemetery R	Sudan	21.070453	30.664028	Sirak et al. 2021
I19138	Sudan_EarlyChristian	M	650-1050 CE	40347	Nubia, Kulubnarti, Cemetery R	Sudan	21.070453	30.664028	Sirak et al. 2021
I19143	Sudan_EarlyChristian	M	650-1050 CE	48375	Nubia, Kulubnarti, Cemetery R	Sudan	21.070453	30.664028	Sirak et al. 2021
I19136	Sudan_EarlyChristian	F	650-1050 CE	36599	Nubia, Kulubnarti, Cemetery R	Sudan	21.070453	30.664028	Sirak et al. 2021
I19132	Sudan_EarlyChristian	M	650-1050 CE	51496	Nubia, Kulubnarti, Cemetery R	Sudan	21.070453	30.664028	Sirak et al. 2021
I19140	Sudan_EarlyChristian	M	650-1050 CE	22223	Nubia, Kulubnarti, Cemetery R	Sudan	21.070453	30.664028	Sirak et al. 2021
I19135	Sudan_EarlyChristian	F	650-1050 CE	39429	Nubia, Kulubnarti, Cemetery R	Sudan	21.070453	30.664028	Sirak et al. 2021
I19134	Sudan_EarlyChristian	F	650-1050 CE	20464	Nubia, Kulubnarti, Cemetery R	Sudan	21.070453	30.664028	Sirak et al. 2021
I19148	Sudan_EarlyChristian	F	650-1050 CE	52730	Nubia, Kulubnarti, Cemetery R	Sudan	21.070453	30.664028	Sirak et al. 2021
I18610	Sudan_EarlyChristian	M	650-1050 CE	246712	Nubia, Kulubnarti, Cemetery S	Sudan	21.070453	30.664028	Sirak et al. 2021
I19015	Sudan_EarlyChristian	M	650-1050 CE	177207	Nubia, Kulubnarti, Cemetery R	Sudan	21.070453	30.664028	Sirak et al. 2021
I19014	Sudan_EarlyChristian	M	650-1050 CE	78379	Nubia, Kulubnarti, Cemetery R	Sudan	21.070453	30.664028	Sirak et al. 2021
I21036	Sudan_EarlyChristian	M	650-1050 CE	26831	Nubia, Kulubnarti, Cemetery R	Sudan	21.070453	30.664028	Sirak et al. 2021
I21037	Sudan_EarlyChristian	M	650-1050 CE	158011	Nubia, Kulubnarti, Cemetery R	Sudan	21.070453	30.664028	Sirak et al. 2021
I21035	Sudan_EarlyChristian	M	650-1050 CE	270212	Nubia, Kulubnarti, Cemetery R	Sudan	21.070453	30.664028	Sirak et al. 2021
I6329	Sudan_EarlyChristian	F	772-892 calCE (1190±22 BP, UGAMS-34392)	249329	Nubia, Kulubnarti, Cemetery R	Sudan	21.070453	30.664028	Sirak et al. 2021
I19139	Sudan_EarlyChristian	F	650-1050 CE	84914	Nubia, Kulubnarti, Cemetery R	Sudan	21.070453	30.664028	Sirak et al. 2021
I6331	Sudan_EarlyChristian	M	784-879 calCE (1213±13 BP) [R_combine: (1210±22 BP, UGAMS-34395); (1215±15 BP, PSUAMS-4594)]	421546	Nubia, Kulubnarti, Cemetery R	Sudan	21.070453	30.664028	Sirak et al. 2021
I4533	SoutheastTurkey_Byzantine	M	774-884 calCE (1200±15 BP, PSUAMS-4142)	778552	Southeast, Mardin, Dara (necropolis underground chamber)	Turkey	37.177	40.952	Lazaridis et al. 2022
I4474	SoutheastTurkey_Byzantine	M	605-665 calCE (1395±20 BP, PSUAMS-4210)	770760	Southeast, Mardin, Dara (necropolis underground chamber)	Turkey	37.177	40.952	Lazaridis et al. 2022
I4475	SoutheastTurkey_Byzantine	M	675-774 calCE (1275±15 BP, PSUAMS-4140)	817913	Southeast, Mardin, Dara (necropolis underground chamber)	Turkey	37.177	40.952	Lazaridis et al. 2022
I4532	SoutheastTurkey_Byzantine	M	672-820 calCE (1265±20 BP, PSUAMS-3061)	835619	Southeast, Mardin, Dara (necropolis underground chamber)	Turkey	37.177	40.952	Lazaridis et al. 2022
I4534	SoutheastTurkey_Byzantine	F	600-900 CE	828518	Southeast, Mardin, Dara (necropolis underground chamber)	Turkey	37.177	40.952	Lazaridis et al. 2022
I14791	SoutheastTurkey_Byzantine	F	992-1025 calCE (1040±15 BP, PSUAMS-7861)	619835	Southeast, Kilis, Oylum Höyük	Turkey	36.69	37.17	Lazaridis et al. 2022
I14652	SoutheastTurkey_Byzantine	M	1100-1300 CE	209187	Southeast, Gaziantep, Tilbeşar Höyük	Turkey	36.87	37.54	Lazaridis et al. 2022
I14645	SoutheastTurkey_Byzantine	M	1100-1300 CE	681591	Southeast, Gaziantep, Tilbeşar Höyük	Turkey	36.87	37.54	Lazaridis et al. 2022
I14651	SoutheastTurkey_Byzantine	M	1100-1300 CE	609609	Southeast, Gaziantep, Tilbeşar Höyük	Turkey	36.87	37.54	Lazaridis et al. 2022
I14647	SoutheastTurkey_Byzantine	M	1100-1300 CE	400140	Southeast, Gaziantep, Tilbeşar Höyük	Turkey	36.87	37.54	Lazaridis et al. 2022
I14648	SoutheastTurkey_Byzantine	F	1031-1158 calCE (955±20 BP, PSUAMS-6840)	778910	Southeast, Gaziantep, Tilbeşar Höyük	Turkey	36.87	37.54	Lazaridis et al. 2022
I16571	SoutheastTurkey_Byzantine	F	1100-1300 CE	54022	Southeast, Gaziantep, Tilbeşar Höyük	Turkey	36.87	37.54	Lazaridis et al. 2022
I8366	WestAnatolia_Roman_Byzantine	M	500-700 CE	817117	Marmara, Iznik, Basilica	Turkey	40.42	29.71	Lazaridis et al. 2022
I8371	WestAnatolia_Roman_Byzantine	F	500-700 CE	826613	Marmara, Iznik, Basilica	Turkey	40.42	29.71	Lazaridis et al. 2022
I10546	WestAnatolia_Roman_Byzantine	M	600-800 CE	509751	Marmara, Bursa, Orhangazi, Ilıpınar	Turkey	40.48	29.296	Lazaridis et al. 2022
I14839	WestAnatolia_Roman_Byzantine	F	426-541 calCE (1590±20 BP, PSUAMS-6792)	833048	Marmara, İznik, Yenişehirkapı	Turkey	40.42	29.71	Lazaridis et al. 2022
I14843	WestAnatolia_Roman_Byzantine	M	400-700 CE	767057	Marmara, İznik, Yenişehirkapı	Turkey	40.42	29.71	Lazaridis et al. 2022
I14842	WestAnatolia_Roman_Byzantine	F	400-700 CE	759556	Marmara, İznik, Yenişehirkapı	Turkey	40.42	29.71	Lazaridis et al. 2022
I14833	WestAnatolia_Roman_Byzantine	M	400-700 CE	476794	Marmara, İznik, Yenişehirkapı	Turkey	40.42	29.71	Lazaridis et al. 2022
I8370	WestAnatolia_Roman_Byzantine	M	500-700 CE	548230	Marmara, Iznik, Basilica	Turkey	40.42	29.71	Lazaridis et al. 2022
I8368	WestAnatolia_Roman_Byzantine	F	500-700 CE	264016	Marmara, Iznik, Basilica	Turkey	40.42	29.71	Lazaridis et al. 2022
I8373	WestAnatolia_Roman_Byzantine	F	500-700 CE	646556	Marmara, Iznik, Basilica	Turkey	40.42	29.71	Lazaridis et al. 2022
I19539	WestAnatolia_Roman_Byzantine	F	650-1300 CE	553628	Aegean, Muğla, Yatağan, Stratonikeia-West Church	Turkey	37.3	28.03	Lazaridis et al. 2022
I20259	WestAnatolia_Roman_Byzantine	M	491-717 CE	845380	Aegean, Muğla, Yatağan, Samantaş	Turkey	37.34	28.04	Lazaridis et al. 2022
I20187	WestAnatolia_Roman_Byzantine	M	1271-1378 calCE (710±20 BP, PSUAMS-9548)	841698	Aegean, Muğla, Yatağan, Stratonikeia-West Church	Turkey	37.3	28.03	Lazaridis et al. 2022
I20261	WestAnatolia_Roman_Byzantine	M	491-717 CE	283579	Aegean, Muğla, Yatağan, Samantaş	Turkey	37.34	28.04	Lazaridis et al. 2022
I20260	WestAnatolia_Roman_Byzantine	F	491-717 CE	839910	Aegean, Muğla, Yatağan, Samantaş	Turkey	37.34	28.04	Lazaridis et al. 2022
I20574	WestAnatolia_Roman_Byzantine	F	650-1300 CE	851178	Aegean, Muğla, Yatağan, Stratonikeia-West Church	Turkey	37.3	28.03	Lazaridis et al. 2022
I20320	WestAnatolia_Roman_Byzantine	M	491-717 CE	267222	Aegean, Muğla, Yatağan, Samantaş	Turkey	37.34	28.04	Lazaridis et al. 2022
I20265	WestAnatolia_Roman_Byzantine	M	491-717 CE	823323	Aegean, Muğla, Yatağan, Samantaş	Turkey	37.34	28.04	Lazaridis et al. 2022
I20266	WestAnatolia_Roman_Byzantine	M	491-717 CE	799953	Aegean, Muğla, Yatağan, Samantaş	Turkey	37.34	28.04	Lazaridis et al. 2022
I20142	WestAnatolia_Roman_Byzantine	F	650-1300 CE	521694	Aegean, Muğla, Yatağan, Stratonikeia-West Church	Turkey	37.3	28.03	Lazaridis et al. 2022
I20145	WestAnatolia_Roman_Byzantine	F	650-1300 CE	808677	Aegean, Muğla, Yatağan, Stratonikeia-West Church	Turkey	37.3	28.03	Lazaridis et al. 2022
I20143	WestAnatolia_Roman_Byzantine	M	650-1300 CE	518698	Aegean, Muğla, Yatağan, Stratonikeia-West Church	Turkey	37.3	28.03	Lazaridis et al. 2022
I20141	WestAnatolia_Roman_Byzantine	M	1000-1200 CE	778629	Aegean, Muğla, Yatağan, Stratonikeia and Lagina	Turkey	37.3	28.03	Lazaridis et al. 2022
I20144	WestAnatolia_Roman_Byzantine	M	650-1300 CE	348803	Aegean, Muğla, Yatağan, Stratonikeia-West Church	Turkey	37.3	28.03	Lazaridis et al. 2022
I20147	WestAnatolia_Roman_Byzantine	M	650-1300 CE	717434	Aegean, Muğla, Yatağan, Stratonikeia-West Church	Turkey	37.3	28.03	Lazaridis et al. 2022
I20146	WestAnatolia_Roman_Byzantine	M	650-1300 CE	891463	Aegean, Muğla, Yatağan, Stratonikeia-West Church	Turkey	37.3	28.03	Lazaridis et al. 2022
I0001	WHG	M	6221-5986 calBCE (7205±50 BP, OxA-7738)	460892	Echternach	Luxembourg	49.81	6.4	Mathieson et al. 2018
I0843	WHG	M	6015-5789 calBCE (7030±50 BP, Beta-226473)	995397	Castilla y León, León, La Brana-Arintero	Spain	42.911	-5.3778	Olalde et al. 2019
I1507	WHG	M	5788-5640 calBCE (6835±34 BP, OxA-23757)	784154	Tiszaszolos-Domaháza	Hungary	47.93	21.2	Mathieson et al. 2015
I6711	Steppe_BA	M	2950-2650 BCE	216086	Middle Yenisei region, Afanasieva Gora	Russia	54.35661	90.919186	Narasimhan et al. 2019
I6713	Steppe_BA	F	3000-2000 BCE	614494	Middle Yenisei region, Afanasieva Gora	Russia	54.35661	90.919186	Narasimhan et al. 2019
I6715	Steppe_BA	F	3300-2500 BCE	707380	Altai Mountains, Yenisey River, left bank of Karasuk tributary, Karasuk III	Russia	48.832683	83.909744	Narasimhan et al. 2019
I0370	Steppe_BA	M	3300-2500 BCE	674608	Samara Oblast, Volga River Valley, Eastern Orenburg, Pre-Ural steppe, Ishkinovka I	Russia	51.27	58.18	Mathieson et al. 2015
I0441	Steppe_BA	F	3010-2623 calBCE (4234±60 BP, AA-47805)	101452	Samara Oblast, Volga River Valley, Buzuluk, Kurmanaevka III	Russia	52.3	52.05	Mathieson et al. 2015
I0444	Steppe_BA	M	3335-2883 calBCE (4370±75 BP, AA-12570)	531487	Samara Oblast, Volga River Valley, Kutuluk River, Kutuluk	Russia	53.18116111	51.2225	Mathieson et al. 2015
I0439	Steppe_BA	M	3322-2921 calBCE (4420±30 BP, Beta-392491)	264251	Samara Oblast, Volga River Valley, Sok River, Lopatino I	Russia	53.64	50.655	Mathieson et al. 2015
I0357	Steppe_BA	F	3093-2911 calBCE (4380±30 BP, Beta-392489)	520300	Samara Oblast, Volga River Valley, Sok River, Lopatino I	Russia	53.64	50.655	Mathieson et al. 2015
I0429	Steppe_BA	M	3339-2916 calBCE (4432±66 BP, AA-47804)	593323	Samara Oblast, Volga River Valley, Sok River, Lopatino I	Russia	53.64	50.655	Mathieson et al. 2015
I0443	Steppe_BA	M	3300-2500 BCE	975457	Samara Oblast, Volga River Valley, Sok River, Lopatino II	Russia	53.63968889	50.66431389	Mathieson et al. 2015
I2071	Steppe_BA	M	3088-2919 calBCE (4389±18 BP) [R_combine: (4260±35 BP, Poz-83510); (4423±29 BP, OxA-31219); (4442±29 BP, OxA-31220)]	501425	Altai Mountains, Ust'-Kuyum	Russia	51.5	85.97	Narasimhan et al. 2019
I2105	Steppe_BA	F	3300-2500 BCE	801924	Shevchenko, OAE-2003	Ukraine	48.220364	37.146114	Mathieson et al. 2018
I3950	Steppe_BA	M	2879-2632 calBCE (4160±25 BP, PSUAMS-1955)	752785	Altai Mountains, Yenisey River, left bank of Karasuk tributary, Karasuk III	Russia	48.832683	83.909744	Narasimhan et al. 2019
I3954	Steppe_BA	F	2874-2586 calBCE (4140±25 BP, PSUAMS-2293)	810432	Altai Mountains, Yenisey River, left bank of Karasuk tributary, Karasuk III	Russia	48.832683	83.909744	Narasimhan et al. 2019
I1829	Steppe_BA	F	3011-2890 calBCE (4320±21 BP) [R_combine: (4270±25 BP, PSUAMS-2109); (4409±34 BP, UBA-29307)]	291652	Altai Mountains, Saldyar-1 cemetery	Russia	50.55423889	86.59013611	Narasimhan et al. 2019
I3952	Steppe_BA	M	2868-2577 calBCE (4120±30 BP, PSUAMS-1957)	897024	Altai Mountains, Yenisey River, left bank of Karasuk tributary, Karasuk III	Russia	48.832683	83.909744	Narasimhan et al. 2019
I5269	Steppe_BA	M	3016-2897 calBCE (4335±25 BP, PSUAMS-2350)	819852	Elo 1	Russia	50.7581128	85.56024972	Narasimhan et al. 2019
I5272	Steppe_BA	F	3006-2885 calBCE (4305±20 BP, PSUAMS-2351)	657038	Elo Bashi	Russia	50.75648626	85.56087884	Narasimhan et al. 2019
I5273	Steppe_BA	M	3011-2885 calBCE (4310±25 BP, PSUAMS-2352)	814162	Lower Tyumechin 1	Russia	50.75364627	85.55666955	Narasimhan et al. 2019
I5277	Steppe_BA	M	3092-2923 calBCE (4398±15 BP) [R_combine: (4375±20 BP, PSUAMS-2353); (4420±20 BP, PSUAMS-2368)]	801827	Elo Bashi	Russia	50.75648626	85.56087884	Narasimhan et al. 2019
I5278	Steppe_BA	M	3082-2910 calBCE (4370±25 BP, PSUAMS-2354)	371102	Lower Tyumechin 1	Russia	50.75364627	85.55666955	Narasimhan et al. 2019
I5279	Steppe_BA	M	3011-2897 calBCE (4330±20 BP, PSUAMS-2355)	802854	Lower Tyumechin 1	Russia	50.75364627	85.55666955	Narasimhan et al. 2019
I6294	Steppe_BA	M	2877-2635 calBCE (4160±20 BP, PSUAMS-2956)	671637	Samara Oblast, Volga River Valley, Sok River, Grachevka	Russia	53.58975	50.57129167	Narasimhan et al. 2019
I3387	Steppe_BA	M	2950-2600 BCE	924012	Middle Yenisei region, Afanasieva Gora	Russia	54.35661	90.919186	Narasimhan et al. 2019
I7489	Steppe_BA	F	3326-2926 calBCE (4430±25 BP, PSUAMS-5790)	655042	Samara Oblast, Volga River Valley, Samara River, Utyevka V	Russia	52.91277778	50.99055556	Narasimhan et al. 2019
I8745	Steppe_BA	M	2500-2200 BCE	585826	Samara Oblast, Volga River Valley, Nikolaevka Kurgan	Russia	49.96666667	44.66666667	Narasimhan et al. 2019
I10565	Steppe_BA	F	2889-2668 calBCE (4186±27 BP, OxA-31221)	735029	Middle Yenisei region, Afanasieva Gora	Russia	54.35661	90.919186	Narasimhan et al. 2019
I10564	Steppe_BA	F	3300-2500 BCE	338901	Middle Yenisei region, Afanasieva Gora	Russia	54.35661	90.919186	Narasimhan et al. 2019
I11112	Steppe_BA	M	3050-2750 BCE	589243	Krasnoyarsk Krai, Minusinsk Rayon, Podsukhanika II	Russia	53.87388889	91.46972222	Narasimhan et al. 2019
I11752	Steppe_BA	F	2900-2500 BCE	697014	Inskoy Dol	Russia	51.31202778	83.06356944	Narasimhan et al. 2019
I0231	Steppe_BA	M	2911-2881 calBCE (4270±17 BP) [R_combine: (4260±30 BP, Beta-392487); (4275±20 BP, PSUAMS-4279)]	1078358	Samara Oblast, Volga River Valley, Southern Steppe, Ekaterinovka	Russia	53.08561111	49.46591111	Patterson et al. 2021
RK1001	Steppe_BA	M	2881-2639 calBCE (4171±22 BP, MAMS-29816)	626018	Kuban steppe, Rasshevatskij 1	Russia	45.537249	41.116544	Wang et al. 2019
I3141	Steppe_BA	F	3300-2500 BCE	112343	Shevchenko, OAE-2003	Ukraine	48.220364	37.146114	Patterson et al. 2021
I0438	Steppe_BA	M	3020-2631 calBCE (4254±61 BP, AA-47807)	895163	Samara Oblast, Volga River Valley, Samara River, Luzkhi I	Russia	53.38	50.38	Patterson et al. 2021
I6457	Mesopotamia_PPNA	M	9500-8000 BCE	69238	Nemrik 9	Iraq	36.716667	42.85	Lazaridis et al. 2022
I6445	Mesopotamia_PPNA	F	9500-8000 BCE	294626	Nemrik 9	Iraq	36.716667	42.85	Lazaridis et al. 2022
I8432	Mesopotamia_PPNA	F	9000-8500 BCE	156242	Southeast, Mardin, Dargeçit, Ilısu köyü, Boncuklu Tarla	Turkey	37.5262	41.8452	Lazaridis et al. 2022
ALA002	SoutheastTurkey_MLBA	M	1499-1398 calBCE (3158±22 BP, MAMS-33676)	709669	Hatay Province, Tell Atchana/Alalakh	Turkey	36.23778	36.38472	Skourtanioti et al. 2020
ALA004	SoutheastTurkey_MLBA	M	1896-1746 calBCE (3507±23 BP, MAMS-33677)	687239	Hatay Province, Tell Atchana/Alalakh	Turkey	36.23778	36.38472	Skourtanioti et al. 2020
ALA008	SoutheastTurkey_MLBA	M	1881-1698 calBCE (3473±23 BP, MAMS-33678)	713185	Hatay Province, Tell Atchana/Alalakh	Turkey	36.23778	36.38472	Skourtanioti et al. 2020
ALA011	SoutheastTurkey_MLBA	M	1743-1614 calBCE (3382±23 BP, MAMS-33680)	689379	Hatay Province, Tell Atchana/Alalakh	Turkey	36.23778	36.38472	Skourtanioti et al. 2020
ALA013	SoutheastTurkey_MLBA	F	1880-1690 calBCE (3457±24 BP, MAMS-33681)	923097	Hatay Province, Tell Atchana/Alalakh	Turkey	36.23778	36.38472	Skourtanioti et al. 2020
ALA015	SoutheastTurkey_MLBA	M	2018-1778 calBCE (3566±26 BP, MAMS-33683)	424709	Hatay Province, Tell Atchana/Alalakh	Turkey	36.23778	36.38472	Skourtanioti et al. 2020
ALA016	SoutheastTurkey_MLBA	F	1614-1504 calBCE (3284±24 BP, MAMS-33684)	357031	Hatay Province, Tell Atchana/Alalakh	Turkey	36.23778	36.38472	Skourtanioti et al. 2020
ALA017	SoutheastTurkey_MLBA	F	1611-1456 calBCE (3264±23 BP, MAMS-33685)	534085	Hatay Province, Tell Atchana/Alalakh	Turkey	36.23778	36.38472	Skourtanioti et al. 2020
ALA018	SoutheastTurkey_MLBA	M	1499-1323 calBCE (3154±26 BP, MAMS-33686)	677932	Hatay Province, Tell Atchana/Alalakh	Turkey	36.23778	36.38472	Skourtanioti et al. 2020
ALA020	SoutheastTurkey_MLBA	F	1504-1397 calBCE (3167±29 BP, MAMS-33688)	660458	Hatay Province, Tell Atchana/Alalakh	Turkey	36.23778	36.38472	Skourtanioti et al. 2020
ALA023	SoutheastTurkey_MLBA	F	1928-1751 calBCE (3520±25 BP, MAMS-38610)	140374	Hatay Province, Tell Atchana/Alalakh	Turkey	36.23778	36.38472	Skourtanioti et al. 2020
ALA024	SoutheastTurkey_MLBA	F	2115-1776 calBCE (3586±39 BP, MAMS-33690)	67973	Hatay Province, Tell Atchana/Alalakh	Turkey	36.23778	36.38472	Skourtanioti et al. 2020
ALA025	SoutheastTurkey_MLBA	F	1879-1641 calBCE (3443±25 BP, MAMS-33691)	690203	Hatay Province, Tell Atchana/Alalakh	Turkey	36.23778	36.38472	Skourtanioti et al. 2020
ALA026	SoutheastTurkey_MLBA	M	1746-1616 calBCE (3390±25 BP, MAMS-33692)	911428	Hatay Province, Tell Atchana/Alalakh	Turkey	36.23778	36.38472	Skourtanioti et al. 2020
ALA028	SoutheastTurkey_MLBA	F	1878-1636 calBCE (3440±26 BP, MAMS-33693)	846453	Hatay Province, Tell Atchana/Alalakh	Turkey	36.23778	36.38472	Skourtanioti et al. 2020
ALA029	SoutheastTurkey_MLBA	F	1881-1693 calBCE (3465±26 BP, MAMS-33694)	669297	Hatay Province, Tell Atchana/Alalakh	Turkey	36.23778	36.38472	Skourtanioti et al. 2020
ALA030	SoutheastTurkey_MLBA	F	1610-1448 calBCE (3256±25 BP, MAMS-33695)	736182	Hatay Province, Tell Atchana/Alalakh	Turkey	36.23778	36.38472	Skourtanioti et al. 2020
ALA034	SoutheastTurkey_MLBA	F	1876-1635 calBCE (3436±24 BP, MAMS-33696)	806325	Hatay Province, Tell Atchana/Alalakh	Turkey	36.23778	36.38472	Skourtanioti et al. 2020
ALA035	SoutheastTurkey_MLBA	M	1954-1772 calBCE (3543±24 BP, MAMS-33697)	225673	Hatay Province, Tell Atchana/Alalakh	Turkey	36.23778	36.38472	Skourtanioti et al. 2020
ALA037	SoutheastTurkey_MLBA	F	1882-1700 calBCE (3477±24 BP, MAMS-33698)	226027	Hatay Province, Tell Atchana/Alalakh	Turkey	36.23778	36.38472	Skourtanioti et al. 2020
ALA039	SoutheastTurkey_MLBA	F	1491-1301 calBCE (3125±24 BP, MAMS-33700)	752606	Hatay Province, Tell Atchana/Alalakh	Turkey	36.23778	36.38472	Skourtanioti et al. 2020
ALA084	SoutheastTurkey_MLBA	M	2012-1775 calBCE (3556±25 BP, MAMS-41108)	115561	Hatay Province, Tell Atchana/Alalakh	Turkey	36.23778	36.38472	Skourtanioti et al. 2020
ALA095	SoutheastTurkey_MLBA	M	1922-1750 calBCE (3516±25 BP, MAMS-41109)	567576	Hatay Province, Tell Atchana/Alalakh	Turkey	36.23778	36.38472	Skourtanioti et al. 2020
ALA001_d	SoutheastTurkey_MLBA	M	1498-1322 calBCE (3151±24 BP, MAMS-33675)	151202	Hatay Province, Tell Atchana/Alalakh	Turkey	36.23778	36.38472	Skourtanioti et al. 2020
ALA014_d	SoutheastTurkey_MLBA	M	1743-1621 calBCE (3392±23 BP, MAMS-33682)	99948	Hatay Province, Tell Atchana/Alalakh	Turkey	36.23778	36.38472	Skourtanioti et al. 2020
s19_VII15_1.SG	Russia_Ingria_IA	M	43 calBCE - 120 calCE (1980±30 BP, Poz-103328)	176912	Ingria, Kerstovo I, tarand 3, square 118/230 (horizon 3)	Russia	59.4638	28.7779	Saag et al. 2019
s19_VIII5_2.SG	Russia_Ingria_IA	F	75-300 CE	272562	Ingria, Malli, eastern tarand, square 84/73 (horizon 2)	Russia	59.4683	28.8038	Saag et al. 2019
s19_VIII7_1.SG	Russia_Ingria_IA	F	75-200 CE	40476	Ingria, Kerstovo I, tarand 3, square 114/234 (horizon 2)	Russia	59.4638	28.778	Saag et al. 2019
s19_VIII8_1.SG	Russia_Ingria_IA	M	75-200 CE	37938	Ingria, Kerstovo I, tarand 2, square 116/234 (horizon above bedrock)	Russia	59.4638	28.7781	Saag et al. 2019
s19_VIII9_1.SG	Russia_Ingria_IA	F	75-200 CE	180030	Ingria, Kerstovo I, tarand 2, square 116/236 (horizon 3)	Russia	59.4638	28.7782	Saag et al. 2019
IMA001	Russia_Buryatia_Xiongnu	F	200 BCE - 100 CE	751690	Buryatia, Il'movaya Pad	Russia	50.497414	106.405503	Jeong et al. 2020
IMA002	Russia_Buryatia_Xiongnu	F	200 BCE - 100 CE	771413	Buryatia, Il'movaya Pad	Russia	50.497414	106.405503	Jeong et al. 2020
IMA003	Russia_Buryatia_Xiongnu	M	174-48 calBCE (2102±21 BP, MAMS-43518)	174508	Buryatia, Il'movaya Pad	Russia	50.497414	106.405503	Jeong et al. 2020
IMA004	Russia_Buryatia_Xiongnu	M	200 BCE - 100 CE	304978	Buryatia, Il'movaya Pad	Russia	50.497414	106.405503	Jeong et al. 2020
IMA005	Russia_Buryatia_Xiongnu	M	169-44 calBCE (2089±22 BP, MAMS-43519)	829330	Buryatia, Il'movaya Pad	Russia	50.497414	106.405503	Jeong et al. 2020
IMA006	Russia_Buryatia_Xiongnu	M	51 calBCE - 70 calCE (2012±23 BP, MAMS-43520)	782077	Buryatia, Il'movaya Pad	Russia	50.497414	106.405503	Jeong et al. 2020
IMA007	Russia_Buryatia_Xiongnu	F	200 BCE - 100 CE	768214	Buryatia, Il'movaya Pad	Russia	50.497414	106.405503	Jeong et al. 2020
IMA008	Russia_Buryatia_Xiongnu	F	200 BCE - 100 CE	278899	Buryatia, Il'movaya Pad	Russia	50.497414	106.405503	Jeong et al. 2020
I20571	WestAnatolia_Ottoman	M	1444-1618 calCE (400¬±20 BP, PSUAMS-8836)	849412	Aegean,Muğla, Yatağan, Çapalıbağ	Turkey	37.34	28.04	Lazaridis et al. 2022
I20324	WestAnatolia_Ottoman	F	1300-1650 CE	844253	Aegean,Muğla, Yatağan, Çapalıbağ	Turkey	37.34	28.04	Lazaridis et al. 2022
I20329	WestAnatolia_Ottoman	F	1450-1650 CE	841235	Aegean,Muğla, Yatağan, Çapalıbağ	Turkey	37.34	28.04	Lazaridis et al. 2022
I20573	WestAnatolia_Ottoman	M	1404-1440 calCE (510¬±20 BP, PSUAMS-8792)	836516	Aegean,Muğla, Yatağan, Çapalıbağ	Turkey	37.34	28.04	Lazaridis et al. 2022
I20323	WestAnatolia_Ottoman	F	1300-1650 CE	835136	Aegean,Muğla, Yatağan, Çapalıbağ	Turkey	37.34	28.04	Lazaridis et al. 2022
I20570	WestAnatolia_Ottoman	F	1465-1633 calCE (355¬±20 BP, PSUAMS-8790)	833234	Aegean,Muğla, Yatağan, Çapalıbağ	Turkey	37.34	28.04	Lazaridis et al. 2022
I20327	WestAnatolia_Ottoman	M	1450-1650 CE	832496	Aegean,Muğla, Yatağan, Çapalıbağ	Turkey	37.34	28.04	Lazaridis et al. 2022
I20572	WestAnatolia_Ottoman	M	1325-1425 calCE (550¬±20 BP, PSUAMS-8791)	844344	Aegean,Muğla, Yatağan, Çapalıbağ	Turkey	37.34	28.04	Lazaridis et al. 2022
I20328	WestAnatolia_Ottoman	F	1472-1632 calCE (355¬±15 BP, PSUAMS-8726)	817663	Aegean,Muğla, Yatağan, Çapalıbağ	Turkey	37.34	28.04	Lazaridis et al. 2022
I20325	WestAnatolia_Ottoman	F	1300-1650 CE	808246	Aegean,Muğla, Yatağan, Çapalıbağ	Turkey	37.34	28.04	Lazaridis et al. 2022
I20326	WestAnatolia_Ottoman	M	1300-1650 CE	824615	Aegean,Muğla, Yatağan, Çapalıbağ	Turkey	37.34	28.04	Lazaridis et al. 2022
I15844	Bulgaria_IA	F	1100-700 BCE	48173	Stambolovo (Eastern Rhodopes)	Bulgaria	41.78	25.64	Lazaridis et al. 2022
I20185	Bulgaria_IA	M	1100-500 BCE	864002	Kapitan Andreevo (South)	Bulgaria	41.73	26.33	Lazaridis et al. 2022
I20180	Bulgaria_IA	M	1100-500 BCE	788152	Kapitan Andreevo (South)	Bulgaria	41.73	26.33	Lazaridis et al. 2022
I20183	Bulgaria_IA	M	1100-500 BCE	792883	Kapitan Andreevo (South)	Bulgaria	41.73	26.33	Lazaridis et al. 2022
I20181	Bulgaria_IA	M	1100-500 BCE	840352	Kapitan Andreevo (South)	Bulgaria	41.73	26.33	Lazaridis et al. 2022
I20186	Bulgaria_IA	M	1100-500 BCE	858693	Kapitan Andreevo (South)	Bulgaria	41.73	26.33	Lazaridis et al. 2022
I20184	Bulgaria_IA	F	1100-500 BCE	815708	Kapitan Andreevo (South)	Bulgaria	41.73	26.33	Lazaridis et al. 2022
I19481	Bulgaria_IA	F	700-500 BCE	183315	Diamandovo (Kardzhali)	Bulgaria	41.53	25.06	Lazaridis et al. 2022
I19487	Bulgaria_IA	M	1100-500 BCE	21554	Svilengrad ( Haskovo)	Bulgaria	41.77	26.2	Lazaridis et al. 2022
I19490	Bulgaria_IA	M	1100-500 BCE	48244	Kapitan Andreevo (South)	Bulgaria	41.73	26.33	Lazaridis et al. 2022
I19494	Bulgaria_IA	M	1100-500 BCE	33750	Kapitan Andreevo (South)	Bulgaria	41.73	26.33	Lazaridis et al. 2022
I19497	Bulgaria_IA	F	1100-500 BCE	26390	Kapitan Andreevo (South)	Bulgaria	41.73	26.33	Lazaridis et al. 2022
I19493	Bulgaria_IA	F	1100-500 BCE	72615	Kapitan Andreevo (South)	Bulgaria	41.73	26.33	Lazaridis et al. 2022
CSN001	Italy_IA	F	600-200 BCE	723313	Tuscany, Grosseto, Casenovole	Italy	43.0333	11.3329	Posth et al. 2021
CSN003	Italy_IA	M	384-201 calBCE (2227±26 BP, MAMS-40620)	450165	Tuscany, Grosseto, Casenovole	Italy	43.0333	11.3329	Posth et al. 2021
CSN004	Italy_IA	M	600-200 BCE	455785	Tuscany, Grosseto, Casenovole	Italy	43.0333	11.3329	Posth et al. 2021
CSN005	Italy_IA	M	600-200 BCE	83468	Tuscany, Grosseto, Casenovole	Italy	43.0333	11.3329	Posth et al. 2021
CSN006	Italy_IA	M	539-391 calBCE (2369±27 BP, MAMS-40621)	615867	Tuscany, Grosseto, Casenovole	Italy	43.0333	11.3329	Posth et al. 2021
CSN007	Italy_IA	F	600-200 BCE	30812	Tuscany, Grosseto, Casenovole	Italy	43.0333	11.3329	Posth et al. 2021
CSN008	Italy_IA	F	600-200 BCE	221353	Tuscany, Grosseto, Casenovole	Italy	43.0333	11.3329	Posth et al. 2021
CSN009	Italy_IA	M	450-250 BCE	256182	Tuscany, Grosseto, Casenovole	Italy	43.0333	11.3329	Posth et al. 2021
CSN010	Italy_IA	M	400-180 BCE	191325	Tuscany, Grosseto, Casenovole	Italy	43.0333	11.3329	Posth et al. 2021
CSN013	Italy_IA	F	600-200 BCE	658228	Tuscany, Grosseto, Casenovole	Italy	43.0333	11.3329	Posth et al. 2021
MAG001	Italy_IA	M	788-549 calBCE (2528±22 BP, MAMS-36113)	543027	Tuscany, Grosseto, Magliano in Toscana	Italy	42.5684	11.3296	Posth et al. 2021
MAS004	Italy_IA	M	805-567 calBCE (2562±29 BP, MAMS-40633)	112485	Tuscany, Grosseto, Marsiliana d'Albegna	Italy	42.5385	11.3336	Posth et al. 2021
VET001	Italy_IA	F	750-406 calBCE (2433±29 BP, MAMS-40637)	173077	Tuscany, Grosseto, Vetulonia	Italy	42.9207	10.9714	Posth et al. 2021
VET002	Italy_IA	M	786-549 calBCE (2525±21 BP, MAMS-36118)	617251	Tuscany, Grosseto, Vetulonia	Italy	42.9207	10.9714	Posth et al. 2021
VET003_4	Italy_IA	F	804-591 calBCE (2564±22 BP, MAMS-36119)	927904	Tuscany, Grosseto, Vetulonia	Italy	42.9207	10.9714	Posth et al. 2021
VET007	Italy_IA	F	806-595 calBCE (2576±24 BP, MAMS-49334)	749309	Tuscany, Grosseto, Vetulonia	Italy	42.9207	10.9714	Posth et al. 2021
VET010	Italy_IA	F	780-545 calBCE (2515±23 BP, MAMS-49335)	392719	Tuscany, Grosseto, Vetulonia	Italy	42.9207	10.9714	Posth et al. 2021
VEU001	Italy_IA	M	786-549 calBCE (2526±21 BP, MAMS-36121)	233281	Tuscany, Grosseto, Vetulonia	Italy	42.8596	10.9689	Posth et al. 2021
CAM001	Italy_IA	M	775-544 calBCE (2505±22 BP, MAMS-36110)	891058	Tuscany, Siena, Campiglia dei Foci	Italy	43.4134	11.0743	Posth et al. 2021
CAM003	Italy_IA	M	773-542 calBCE (2497±23 BP, MAMS-36112)	588094	Tuscany, Siena, Campiglia dei Foci	Italy	43.4134	11.0743	Posth et al. 2021
ETR005	Italy_IA	F	805-773 calBCE (2590±20 BP, MAMS-42827)	139462	Tuscany, Siena, Chiusi	Italy	43.017	11.9484	Posth et al. 2021
PRZ001	Italy_IA	F	791-544 calBCE (2524±29 BP, MAMS-40635)	695962	Tuscany, Siena, Poggio Renzo	Italy	43.0297	11.9513	Posth et al. 2021
PRZ002	Italy_IA	M	772-477 calBCE (2479±29 BP, MAMS-40636)	719838	Tuscany, Siena, Poggio Renzo	Italy	43.0297	11.9513	Posth et al. 2021
TAQ001	Italy_IA	F	375-75 BCE	801666	Lazio, Viterbo, Tarquinia	Italy	42.25	11.7679	Posth et al. 2021
TAQ002	Italy_IA	M	99 calBCE - 72 calCE (2023±28 BP, MAMS-40624)	817986	Lazio, Viterbo, Tarquinia	Italy	42.25	11.7679	Posth et al. 2021
TAQ004	Italy_IA	M	400-1 BCE	764244	Lazio, Viterbo, Tarquinia	Italy	42.25	11.7679	Posth et al. 2021
TAQ005	Italy_IA	M	360-25 BCE	809431	Lazio, Viterbo, Tarquinia	Italy	42.25	11.7679	Posth et al. 2021
TAQ006	Italy_IA	M	400-1 BCE	314284	Lazio, Viterbo, Tarquinia	Italy	42.25	11.7679	Posth et al. 2021
TAQ008	Italy_IA	F	400-1 BCE	486277	Lazio, Viterbo, Tarquinia	Italy	42.25	11.7679	Posth et al. 2021
TAQ010	Italy_IA	M	400-1 BCE	619202	Lazio, Viterbo, Tarquinia	Italy	42.25	11.7679	Posth et al. 2021
TAQ012	Italy_IA	F	400-1 BCE	630665	Lazio, Viterbo, Tarquinia	Italy	42.25	11.7679	Posth et al. 2021
TAQ013	Italy_IA	M	400-1 BCE	445886	Lazio, Viterbo, Tarquinia	Italy	42.25	11.7679	Posth et al. 2021
TAQ015	Italy_IA	F	343-49 calBCE (2122±31 BP, MAMS-40629)	843208	Lazio, Viterbo, Tarquinia	Italy	42.25	11.7679	Posth et al. 2021
TAQ016	Italy_IA	F	400-1 BCE	822547	Lazio, Viterbo, Tarquinia	Italy	42.25	11.7679	Posth et al. 2021
TAQ017	Italy_IA	M	375-75 BCE	785301	Lazio, Viterbo, Tarquinia	Italy	42.25	11.7679	Posth et al. 2021
TAQ018	Italy_IA	M	360-25 BCE	821614	Lazio, Viterbo, Tarquinia	Italy	42.25	11.7679	Posth et al. 2021
TAQ019	Italy_IA	F	358-56 calBCE (2160±34 BP, MAMS-40630)	877042	Lazio, Viterbo, Tarquinia	Italy	42.25	11.7679	Posth et al. 2021
TAQ024	Italy_IA	M	354-57 calBCE (2155±28 BP, MAMS-40632)	826847	Lazio, Viterbo, Tarquinia	Italy	42.25	11.7679	Posth et al. 2021
R1015.SG	Italy_IA	F	900-800 BCE	656393	Veio Grotta Gramiccia	Italy	42.0168	12.1004	Antonio, Gao, Moots et al. 2019
R1016.SG	Italy_IA	M	900-700 BCE	406802	Castel di Decima	Italy	41.7516	12.4286	Antonio, Gao, Moots et al. 2019
R1021.SG	Italy_IA	M	700-600 BCE	539865	Boville Ernica	Italy	41.6433	12.9127	Antonio, Gao, Moots et al. 2019
R435.SG	Italy_IA	M	600-200 BCE	778252	Palestrina Colombella	Italy	41.7952	12.779	Antonio, Gao, Moots et al. 2019
R473.SG	Italy_IA	F	700-600 BCE	1046133	Civitavecchia	Italy	42.0889	11.7656	Antonio, Gao, Moots et al. 2019
R474.SG	Italy_IA	M	700-600 BCE	845068	Civitavecchia	Italy	42.0889	11.7656	Antonio, Gao, Moots et al. 2019
R851.SG	Italy_IA	M	800-500 BCE	610243	Ardea	Italy	41.6027	12.5086	Antonio, Gao, Moots et al. 2019

## Sheet: Table 4
Data S2, Table 4. READ kinship analysis for individuals within the same necropolis
ID1	ID2	Normalized 2 Allele Difference	StandardError	Non Normalized P0	Non Normalized StandardError	Relationship	Z Upper	Z Lower
I26845	I15539	0.242766	0.242766	0.0625	0.0625	..	1.5745	NA
I26845	I15538	0.529671	0.290879	0.136364	0.0748868	..	0.327729	NA
I26845	I26846	0.719306	0.165206	0.185185	0.0425322	..	0.564111	-0.570838
I26845	merge_I15538_I15539_I26846	0.672274	0.142338	0.173077	0.0366449	..	0.98516	-0.332126
I15538	I26846	0.50107	0.014039	0.129	0.00361433	IdenticalTwins/SameIndividual	8.82759	NA
I15539	I26846	0.525362	0.0150121	0.135254	0.00386487	IdenticalTwins/SameIndividual	6.63716	NA
I15539	I15538	0.539027	0.0276729	0.138773	0.00712438	IdenticalTwins/SameIndividual	3.10675	NA
I26702	I26708	0.733578	0.00539696	0.190853	0.00140411	First Degree	14.6234	-20.1184
I28390	I34800	0.762783	0.00434945	0.200621	0.00114395	First Degree	11.4308	-31.6782
I35012	I34980	0.755233	0.00399402	0.197494	0.00104444	First Degree	14.3381	-32.6071
I15490	I15491	0.895778	0.0193298	0.230701	0.00497824	Second Degree	0.541763	-4.30827
I15487	I15491	0.939769	0.0398442	0.242031	0.0102616	Unrelated	NA	-0.841243
I15524	I15491	0.944514	0.022749	0.243253	0.00585884	Unrelated	NA	-1.682
I15527	I15503	0.950757	0.0164943	0.24486	0.00424798	Unrelated	NA	-2.6983
I15487	I15509	0.952223	0.0343971	0.245238	0.00885872	Unrelated	NA	-1.33652
I15515	I15509	0.953789	0.0288965	0.245641	0.00744207	Unrelated	NA	-1.64516
I15504	I15511	0.957045	0.0176609	0.24648	0.00454842	Unrelated	NA	-2.87615
I15511	I15528	0.959823	0.0257132	0.247195	0.00662223	Unrelated	NA	-2.08349
I15508	I15491	0.961713	0.0139233	0.247682	0.00358586	Unrelated	NA	-3.98346
I15538	I15547	0.962981	0.0398063	0.247919	0.0102481	Unrelated	NA	-1.42517
I15504	I15487	0.964162	0.0124302	0.248313	0.0032013	Unrelated	NA	-4.65902
I15496	I15494	0.964313	0.0242347	0.248352	0.00624147	Unrelated	NA	-2.39586
I15515	I15523	0.965448	0.0468607	0.248644	0.0120686	Unrelated	NA	-1.26328
I15532	I15523	0.966443	0.0344956	0.2489	0.0088841	Unrelated	NA	-1.74494
I15487	I15534	0.966444	0.0306767	0.248901	0.00790056	Unrelated	NA	-1.9622
I15547	I15554	0.967433	0.0243489	0.249065	0.00626861	Unrelated	NA	-2.51276
I15534	I15500	0.968065	0.0238641	0.249318	0.00614604	Unrelated	NA	-2.59029
I15487	I15513	0.968401	0.015312	0.249405	0.0039435	Unrelated	NA	-4.05895
I15503	I15532	0.969291	0.0320672	0.249634	0.00825866	Unrelated	NA	-1.96591
I15500	I15492	0.969765	0.00978867	0.249756	0.002521	Unrelated	NA	-6.48859
I15510	I15500	0.969871	0.0100743	0.249783	0.00259455	Unrelated	NA	-6.31518
I15500	I15523	0.970684	0.0430708	0.249993	0.0110926	Unrelated	NA	-1.49601
I15538	I15548	0.970858	0.0128923	0.249947	0.00331911	Unrelated	NA	-5.01139
I15518	I15500	0.971204	0.0138027	0.250127	0.0035548	Unrelated	NA	-4.70589
I15502	I15532	0.971377	0.0144812	0.250171	0.00372952	Unrelated	NA	-4.49733
I15511	I15486	0.972694	0.0227219	0.25051	0.00585185	Unrelated	NA	-2.92424
I15511	I15503	0.974107	0.0749215	0.250874	0.0192955	Unrelated	NA	-0.905712
I15524	I15514	0.974214	0.0121472	0.250902	0.00312842	Unrelated	NA	-5.595
I15523	I15492	0.974637	0.0198965	0.251011	0.0051242	Unrelated	NA	-3.43713
I15496	I15502	0.974682	0.0256682	0.251022	0.00661066	Unrelated	NA	-2.66601
I15521	I15514	0.974785	0.0114618	0.251049	0.0029519	Unrelated	NA	-5.97942
I15514	I15517	0.974965	0.0139966	0.251095	0.00360473	Unrelated	NA	-4.90937
I15511	I15521	0.97501	0.0295066	0.251107	0.0075992	Unrelated	NA	-2.33034
I15488	I15500	0.975036	0.00994236	0.251113	0.00256058	Unrelated	NA	-6.91846
I15508	I15500	0.975071	0.00970976	0.251123	0.00250068	Unrelated	NA	-7.08786
I15503	I15524	0.975389	0.0301185	0.251204	0.0077568	Unrelated	NA	-2.29558
I15509	I15517	0.976014	0.0216078	0.251365	0.00556494	Unrelated	NA	-3.22864
I15504	I15510	0.976157	0.00525394	0.251402	0.00135311	Unrelated	NA	-13.3057
I15508	I15523	0.976235	0.0201237	0.251422	0.00518272	Unrelated	NA	-3.47775
I15504	I15488	0.97627	0.00523622	0.251431	0.00134855	Unrelated	NA	-13.3723
I15487	I15518	0.976418	0.0192941	0.251469	0.00496906	Unrelated	NA	-3.63674
I15502	I15509	0.976466	0.0208612	0.251482	0.00537264	Unrelated	NA	-3.36589
I15503	I15492	0.97674	0.0178895	0.251552	0.0046073	Unrelated	NA	-3.94031
I15487	I15496	0.977354	0.0426134	0.25171	0.0109748	Unrelated	NA	-1.66859
I15490	I15531	0.977356	0.00801162	0.251711	0.00206333	Unrelated	NA	-8.8754
I15513	I15517	0.977592	0.00906404	0.251772	0.00233438	Unrelated	NA	-7.87087
I15547	I15548	0.977741	0.0150772	0.251719	0.00388162	Unrelated	NA	-4.74169
I15508	I15509	0.978054	0.0116105	0.251891	0.00299021	Unrelated	NA	-6.18438
I15488	I15492	0.97814	0.00559079	0.251913	0.00143987	Unrelated	NA	-12.8587
I15531	I15514	0.978588	0.0098133	0.252028	0.00252734	Unrelated	NA	-7.37138
I15487	I15488	0.978743	0.0133949	0.252068	0.00344976	Unrelated	NA	-5.41196
I15488	I15486	0.978945	0.00599463	0.25212	0.00154387	Unrelated	NA	-12.1266
I15503	I15486	0.979942	0.0214372	0.252377	0.00552101	Unrelated	NA	-3.43757
I15531	I15486	0.979968	0.00716867	0.252384	0.00184624	Unrelated	NA	-10.2833
I15535	I15515	0.979992	0.0216663	0.25239	0.00557999	Unrelated	NA	-3.40354
I15537	I15547	0.98008	0.0155227	0.252321	0.00399632	Unrelated	NA	-4.75623
I15504	I15500	0.980247	0.00939904	0.252455	0.00242065	Unrelated	NA	-7.87281
I15510	I15492	0.980434	0.00558112	0.252504	0.00143738	Unrelated	NA	-13.292
I15500	I15494	0.980448	0.0171154	0.252507	0.00440795	Unrelated	NA	-4.33515
I15538	I15554	0.980661	0.0216804	0.252471	0.00558161	Unrelated	NA	-3.43219
I15500	I15491	0.980691	0.0301988	0.25257	0.00777748	Unrelated	NA	-2.46503
I15496	I15500	0.980739	0.0325408	0.252582	0.00838065	Unrelated	NA	-2.28909
I15504	I15494	0.981054	0.00725292	0.252663	0.00186794	Unrelated	NA	-10.3137
I15510	I15508	0.98118	0.00575018	0.252696	0.00148092	Unrelated	NA	-13.0309
I15532	I15517	0.981182	0.0137347	0.252696	0.00353727	Unrelated	NA	-5.45565
I15534	I15492	0.981302	0.0101532	0.252727	0.00261487	Unrelated	NA	-7.39203
I15517	I15492	0.981323	0.00789262	0.252733	0.00203269	Unrelated	NA	-9.51183
I15489	I15488	0.981584	0.00609459	0.2528	0.00156962	Unrelated	NA	-12.3608
I15489	I15517	0.981692	0.00945857	0.252827	0.00243599	Unrelated	NA	-7.97601
I15489	I15532	0.981718	0.00907677	0.252834	0.00233765	Unrelated	NA	-8.31446
I15504	I15517	0.981753	0.00754815	0.252843	0.00194397	Unrelated	NA	-10.0029
I15541	I15547	0.981903	0.0160546	0.252791	0.00413325	Unrelated	NA	-4.71225
I15490	I15500	0.981948	0.0139428	0.252893	0.00359087	Unrelated	NA	-5.42914
I15504	I15496	0.981997	0.0139491	0.252906	0.0035925	Unrelated	NA	-5.4302
I15488	I15517	0.982115	0.00813464	0.252936	0.00209502	Unrelated	NA	-9.32611
I15503	I15496	0.982243	0.0565997	0.252969	0.0145768	Unrelated	NA	-1.34264
I15489	I15529	0.982308	0.00653155	0.252986	0.00168215	Unrelated	NA	-11.6447
I15521	I15500	0.982553	0.0155755	0.253049	0.00401136	Unrelated	NA	-4.8989
I15489	I15502	0.982666	0.00907696	0.253078	0.00233771	Unrelated	NA	-8.41863
I15528	I15521	0.982698	0.0092747	0.253087	0.00238863	Unrelated	NA	-8.24259
I15511	I15513	0.982709	0.0215403	0.253089	0.00554754	Unrelated	NA	-3.54957
I15504	I15528	0.982848	0.00643699	0.253125	0.0016578	Unrelated	NA	-11.8996
I15487	I15494	0.982904	0.023199	0.25314	0.00597474	Unrelated	NA	-3.30421
I15489	I15504	0.982926	0.00566474	0.253145	0.00145891	Unrelated	NA	-13.5357
I15526	I15502	0.982979	0.0104641	0.253159	0.00269496	Unrelated	NA	-7.33258
I15489	I15496	0.983018	0.0171889	0.253169	0.00442687	Unrelated	NA	-4.46616
I15524	I15500	0.983125	0.0170409	0.253197	0.00438875	Unrelated	NA	-4.51124
I15504	I15507	0.983199	0.00601244	0.253216	0.00154846	Unrelated	NA	-12.7983
I15487	I15517	0.98326	0.0250302	0.253232	0.00644635	Unrelated	NA	-3.07669
I15494	I15517	0.983318	0.0134172	0.253246	0.00345551	Unrelated	NA	-5.74397
I15548	I15553	0.983331	0.00607166	0.253158	0.00156315	Unrelated	NA	-12.6952
I15521	I15491	0.983561	0.0221618	0.253309	0.00570761	Unrelated	NA	-3.48849
I15538	I15551	0.983608	0.0154453	0.25323	0.00397639	Unrelated	NA	-5.00849
I15517	I15523	0.983711	0.0349585	0.253348	0.0090033	Unrelated	NA	-2.2158
I15520	I15500	0.983839	0.0102087	0.253381	0.00262917	Unrelated	NA	-7.60034
I15500	I15517	0.983903	0.0189618	0.253397	0.00488347	Unrelated	NA	-4.09524
I15531	I15492	0.983925	0.00664847	0.253403	0.00171226	Unrelated	NA	-11.6832
I15490	I15513	0.983947	0.00696791	0.253408	0.00179453	Unrelated	NA	-11.1506
I15489	I15510	0.983966	0.00598628	0.253413	0.00154172	Unrelated	NA	-12.9823
I15502	I15507	0.984211	0.00955288	0.253476	0.00246027	Unrelated	NA	-8.16098
I15487	I15511	0.984493	0.0559588	0.253549	0.0144118	Unrelated	NA	-1.39822
I15533	I15491	0.98464	0.0213888	0.253587	0.00550852	Unrelated	NA	-3.665
I15521	I15507	0.984842	0.00880877	0.253639	0.00226863	Unrelated	NA	-8.92207
I15490	I15503	0.984894	0.0244238	0.253652	0.00629018	Unrelated	NA	-3.21999
I15488	I15507	0.984915	0.00617951	0.253658	0.00159149	Unrelated	NA	-12.73
I15547	I15551	0.985084	0.0164624	0.25361	0.00423823	Unrelated	NA	-4.78872
I15489	I15500	0.985112	0.0118399	0.253708	0.00304929	Unrelated	NA	-6.66066
I15510	I15490	0.985186	0.00662291	0.253727	0.00170568	Unrelated	NA	-11.9186
I15489	I15513	0.985304	0.00629469	0.253758	0.00162115	Unrelated	NA	-12.5588
I15516	I15531	0.985505	0.00916614	0.25381	0.00236067	Unrelated	NA	-8.64647
I26704	I26718	0.985609	0.00539763	0.256423	0.00140429	Unrelated	NA	-14.7026
I15495	I15523	0.98577	0.0237355	0.253878	0.00611291	Unrelated	NA	-3.35027
I15535	I15500	0.985829	0.0188286	0.253893	0.00484917	Unrelated	NA	-4.22648
I15520	I15494	0.98599	0.00779087	0.253934	0.00200648	Unrelated	NA	-10.235
I15502	I15531	0.98616	0.0102193	0.253978	0.0026319	Unrelated	NA	-7.81955
I15504	I15531	0.986404	0.00617195	0.254041	0.00158954	Unrelated	NA	-12.9869
I15488	I15514	0.986414	0.00782962	0.254044	0.00201646	Unrelated	NA	-10.2385
I15510	I15531	0.986583	0.00639764	0.254087	0.00164767	Unrelated	NA	-12.5566
I15518	I15521	0.986585	0.00925921	0.254088	0.00238464	Unrelated	NA	-8.67619
I15495	I15531	0.986596	0.00748063	0.254091	0.00192658	Unrelated	NA	-10.7406
I15500	I15525	0.986613	0.0114331	0.254095	0.0029445	Unrelated	NA	-7.02902
I15489	I15526	0.986625	0.00731075	0.254098	0.00188283	Unrelated	NA	-10.9941
I15538	I15553	0.986648	0.0147758	0.254012	0.00380402	Unrelated	NA	-5.44121
I15489	I15524	0.986763	0.00847638	0.254133	0.00218303	Unrelated	NA	-9.49846
I15510	I15528	0.986811	0.00647822	0.254146	0.00166842	Unrelated	NA	-12.4357
I15504	I15524	0.986836	0.00722624	0.254152	0.00186106	Unrelated	NA	-11.1519
I15524	I15517	0.986894	0.0134868	0.254167	0.00347343	Unrelated	NA	-5.97945
I15489	I15518	0.986993	0.00742441	0.254193	0.0019121	Unrelated	NA	-10.8753
I15496	I15531	0.987085	0.0196249	0.254217	0.00505425	Unrelated	NA	-4.11901
I15508	I15517	0.98709	0.00825695	0.254218	0.00212652	Unrelated	NA	-9.79057
I15510	I15503	0.987122	0.0182166	0.254226	0.00469155	Unrelated	NA	-4.43945
I15513	I15488	0.987133	0.00579899	0.254229	0.00149349	Unrelated	NA	-13.9478
I15528	I15508	0.987244	0.00658222	0.254258	0.0016952	Unrelated	NA	-12.305
I15504	I15486	0.987287	0.00577892	0.254268	0.00148832	Unrelated	NA	-14.0228
I15520	I15524	0.98735	0.00755843	0.254285	0.00194662	Unrelated	NA	-10.7297
I15503	I15517	0.987479	0.0325624	0.254318	0.00838621	Unrelated	NA	-2.49457
I15490	I15492	0.987484	0.00667519	0.254319	0.00171915	Unrelated	NA	-12.1696
I15509	I15514	0.987504	0.020289	0.254324	0.00522529	Unrelated	NA	-4.00483
I15510	I15509	0.987528	0.0113587	0.254331	0.00292535	Unrelated	NA	-7.1556
I15539	I15546	0.98754	0.0146097	0.254242	0.00376126	Unrelated	NA	-5.56411
I15541	I15544	0.98754	0.00611405	0.254242	0.00157406	Unrelated	NA	-13.2957
I15525	I15517	0.987572	0.00893914	0.254342	0.00230221	Unrelated	NA	-9.09733
I15507	I15514	0.987691	0.00917042	0.254373	0.00236177	Unrelated	NA	-8.88087
I15487	I15510	0.987698	0.0136823	0.254374	0.00352379	Unrelated	NA	-5.95281
I15532	I15492	0.987717	0.00767667	0.254379	0.00197707	Unrelated	NA	-10.6122
I15533	I15523	0.987759	0.0305981	0.25439	0.00788031	Unrelated	NA	-2.66387
I15490	I15529	0.987761	0.00755273	0.254391	0.00194515	Unrelated	NA	-10.7923
I15504	I15521	0.987787	0.0068835	0.254397	0.0017728	Unrelated	NA	-11.8453
I15489	I15487	0.987955	0.0161672	0.254441	0.00416375	Unrelated	NA	-5.05373
I15486	I15492	0.988041	0.00584647	0.254463	0.00150571	Unrelated	NA	-13.9898
I15507	I15500	0.988146	0.0124414	0.25449	0.00320418	Unrelated	NA	-6.5826
I15518	I15491	0.988219	0.0193688	0.254509	0.0049883	Unrelated	NA	-4.23201
I15534	I15528	0.988225	0.014523	0.25451	0.0037403	Unrelated	NA	-5.64445
I15540	I15547	0.988244	0.0139382	0.254423	0.00358839	Unrelated	NA	-5.88269
I15500	I15509	0.98825	0.0263239	0.254517	0.00677953	Unrelated	NA	-3.11503
I15490	I15523	0.988332	0.0270325	0.254538	0.00696202	Unrelated	NA	-3.03641
I15510	I15517	0.988399	0.00816611	0.254555	0.00210312	Unrelated	NA	-10.0598
I15502	I15515	0.98842	0.0206351	0.25456	0.00531441	Unrelated	NA	-3.98208
I15495	I15507	0.988432	0.00676844	0.254563	0.00174316	Unrelated	NA	-12.1419
I15491	I15517	0.988464	0.0255743	0.254572	0.00658648	Unrelated	NA	-3.2147
I15510	I15488	0.988477	0.00528588	0.254575	0.00136134	Unrelated	NA	-15.5559
I15489	I15531	0.988493	0.00723573	0.254579	0.00186351	Unrelated	NA	-11.3662
I15535	I15522	0.988497	0.00971091	0.25458	0.00250097	Unrelated	NA	-8.46952
I15489	I15515	0.988623	0.0131804	0.254613	0.00339452	Unrelated	NA	-6.24961
I15494	I15486	0.988657	0.00876134	0.254621	0.00225642	Unrelated	NA	-9.40575
I15504	I15490	0.988722	0.00647913	0.254638	0.00166865	Unrelated	NA	-12.7289
I15504	I15492	0.988822	0.00541851	0.254664	0.0013955	Unrelated	NA	-15.2389
I15529	I15517	0.988829	0.00910978	0.254666	0.00234616	Unrelated	NA	-9.06482
I15502	I15517	0.988843	0.0148885	0.254669	0.00383444	Unrelated	NA	-5.5474
I15516	I15494	0.988917	0.0117888	0.254688	0.00303611	Unrelated	NA	-7.01236
I15533	I15518	0.988993	0.00951636	0.254708	0.00245087	Unrelated	NA	-8.69481
I15503	I15502	0.989077	0.0320022	0.25473	0.00824192	Unrelated	NA	-2.58818
I15520	I15531	0.989177	0.00653258	0.254755	0.00168242	Unrelated	NA	-12.6944
I15527	I15500	0.989189	0.00946475	0.254758	0.00243758	Unrelated	NA	-8.76294
I15508	I15514	0.989231	0.00746448	0.254769	0.00192242	Unrelated	NA	-11.1167
I15544	I15554	0.989287	0.00820755	0.254692	0.00211303	Unrelated	NA	-10.1171
I15518	I15486	0.989364	0.00754428	0.254803	0.00194297	Unrelated	NA	-11.0168
I15547	I15553	0.98941	0.0161892	0.254723	0.00416791	Unrelated	NA	-5.13675
I15490	I15502	0.989494	0.0105815	0.254837	0.0027252	Unrelated	NA	-7.86687
I15527	I15531	0.989495	0.00617846	0.254837	0.00159122	Unrelated	NA	-13.4735
I15503	I15500	0.989505	0.0388586	0.25484	0.0100078	Unrelated	NA	-2.14251
I15504	I15508	0.98955	0.00571836	0.254851	0.00147272	Unrelated	NA	-14.5672
I15528	I15503	0.989584	0.0246059	0.25486	0.00633708	Unrelated	NA	-3.38674
I15516	I15524	0.989738	0.0111485	0.2549	0.00287121	Unrelated	NA	-7.48876
I15507	I15529	0.989758	0.00672289	0.254905	0.00173143	Unrelated	NA	-12.4214
I15513	I15524	0.989836	0.0085001	0.254925	0.00218914	Unrelated	NA	-9.83355
I15533	I15531	0.989897	0.00914295	0.254941	0.0023547	Unrelated	NA	-9.1488
I15490	I15524	0.989995	0.00989667	0.254966	0.00254882	Unrelated	NA	-8.4619
I26747	I26745	0.99001	0.00506985	0.255392	0.00130786	Unrelated	NA	-16.5211
I15526	I15486	0.990017	0.00723336	0.254972	0.0018629	Unrelated	NA	-11.5807
I15531	I15532	0.990039	0.00967538	0.254977	0.00249182	Unrelated	NA	-8.66
I15486	I15514	0.990066	0.00874846	0.254984	0.0022531	Unrelated	NA	-9.58069
I15526	I15488	0.990123	0.00636996	0.254999	0.00164054	Unrelated	NA	-13.1669
I15489	I15507	0.99014	0.0066482	0.255003	0.00171219	Unrelated	NA	-12.6185
I15508	I15494	0.990202	0.00762347	0.255019	0.00196337	Unrelated	NA	-11.0123
I28398	I28392	0.990248	0.00499534	0.253878	0.00128069	Unrelated	NA	-16.8153
I15525	I15532	0.990275	0.00876505	0.255038	0.00225737	Unrelated	NA	-9.58636
I15510	I15494	0.990315	0.00750704	0.255048	0.00193338	Unrelated	NA	-11.1981
I15539	I15555	0.990425	0.0152792	0.254985	0.00393362	Unrelated	NA	-5.5091
I15488	I15529	0.990513	0.00593425	0.255099	0.00152832	Unrelated	NA	-14.1994
I15507	I15492	0.990536	0.00608252	0.255105	0.00156651	Unrelated	NA	-13.8572
I15503	I15515	0.990637	0.0440727	0.255131	0.0113506	Unrelated	NA	-1.91473
I26707	I26709	0.990726	0.00487667	0.257754	0.00126875	Unrelated	NA	-17.3224
I15510	I15521	0.990793	0.00720248	0.255172	0.00185495	Unrelated	NA	-11.7381
I15516	I15529	0.990873	0.0080614	0.255192	0.00207615	Unrelated	NA	-10.4973
I28448	I28447	0.990925	0.00516534	0.256011	0.0013345	Unrelated	NA	-16.3929
I15502	I15500	0.991021	0.0186131	0.25523	0.00479368	Unrelated	NA	-4.55439
I15520	I15492	0.99104	0.00551554	0.255235	0.00142049	Unrelated	NA	-15.3728
I15487	I15514	0.991178	0.0233571	0.255271	0.00601546	Unrelated	NA	-3.63605
I15539	I15548	0.991199	0.012943	0.255184	0.00333218	Unrelated	NA	-6.56329
I15527	I15522	0.991239	0.00584738	0.255286	0.00150595	Unrelated	NA	-14.5345
I15508	I15486	0.991243	0.00614249	0.255287	0.00158195	Unrelated	NA	-13.8369
I26705	I26703	0.991326	0.00485229	0.25791	0.00126241	Unrelated	NA	-17.5333
I15503	I15522	0.991337	0.0219661	0.255311	0.0056572	Unrelated	NA	-3.87355
I15489	I15495	0.991379	0.00674028	0.255322	0.00173591	Unrelated	NA	-12.6298
I15531	I15491	0.991429	0.0184301	0.255335	0.00474653	Unrelated	NA	-4.62174
I15489	I15490	0.991455	0.00758881	0.255342	0.00195444	Unrelated	NA	-11.2277
I15544	I15548	0.991483	0.00564058	0.255257	0.00145217	Unrelated	NA	-15.1107
I15504	I15534	0.991521	0.0098994	0.255359	0.00254952	Unrelated	NA	-8.61377
I15541	I15554	0.991531	0.00866613	0.255269	0.0022311	Unrelated	NA	-9.84068
I15522	I15523	0.991532	0.0234613	0.255362	0.00604227	Unrelated	NA	-3.63502
I15504	I15503	0.991543	0.0173762	0.255365	0.00447511	Unrelated	NA	-4.90864
I15552	I15554	0.991661	0.00934375	0.255303	0.00240555	Unrelated	NA	-9.14101
I15502	I15492	0.991679	0.00785398	0.2554	0.00202274	Unrelated	NA	-10.8771
I28446	I28447	0.99171	0.0051569	0.256214	0.00133232	Unrelated	NA	-16.572
I15538	I15541	0.991719	0.0148949	0.255318	0.0038347	Unrelated	NA	-5.73816
I15508	I15524	0.991743	0.00820461	0.255416	0.00211304	Unrelated	NA	-10.4201
I15489	I15516	0.991774	0.00812666	0.255424	0.00209296	Unrelated	NA	-10.5238
I15518	I15514	0.991779	0.0104541	0.255426	0.00269238	Unrelated	NA	-8.18141
I15490	I15486	0.991811	0.0073422	0.255434	0.00189093	Unrelated	NA	-11.6533
I15490	I15521	0.991813	0.00974029	0.255434	0.00250854	Unrelated	NA	-8.78444
I15510	I15529	0.991819	0.00599508	0.255436	0.00154399	Unrelated	NA	-14.2732
I15488	I15508	0.991828	0.00577081	0.255438	0.00148623	Unrelated	NA	-14.8294
I15495	I15492	0.991853	0.00576966	0.255445	0.00148593	Unrelated	NA	-14.8368
I28393	I28388	0.991861	0.00481493	0.254292	0.00123444	Unrelated	NA	-17.7804
I15495	I15502	0.991866	0.00933595	0.255448	0.00240441	Unrelated	NA	-9.17054
I15513	I15492	0.991876	0.00579575	0.25545	0.00149265	Unrelated	NA	-14.7739
I15489	I15521	0.99191	0.00802974	0.255459	0.002068	Unrelated	NA	-10.6678
I26754	I26751	0.991977	0.00533857	0.254148	0.00136776	Unrelated	NA	-16.058
I15540	I15548	0.99198	0.00551669	0.255385	0.00142027	Unrelated	NA	-15.5401
I15509	I15492	0.992017	0.0113496	0.255487	0.00292302	Unrelated	NA	-7.55679
I26764	I28447	0.992076	0.00477061	0.256309	0.00123252	Unrelated	NA	-17.9905
I26703	I26709	0.99213	0.00478531	0.258119	0.00124498	Unrelated	NA	-17.9465
I15500	I15529	0.992146	0.0115544	0.25552	0.00297576	Unrelated	NA	-7.43398
I15489	I15525	0.992156	0.00643018	0.255523	0.00165605	Unrelated	NA	-13.3599
I15511	I15508	0.992206	0.0195656	0.255535	0.00503899	Unrelated	NA	-4.39319
I15510	I15513	0.992246	0.00585596	0.255546	0.00150816	Unrelated	NA	-14.6853
I26764	I26761	0.992263	0.00706596	0.256357	0.00182553	Unrelated	NA	-12.1729
I15543	I15555	0.992349	0.0058704	0.25548	0.00151134	Unrelated	NA	-14.6666
I15528	I15525	0.992497	0.00703362	0.25561	0.00181146	Unrelated	NA	-12.2621
I15546	I15548	0.992505	0.00617755	0.25552	0.00159041	Unrelated	NA	-13.9626
I26763	I28447	0.992506	0.0049985	0.25642	0.00129139	Unrelated	NA	-17.2564
I15495	I15508	0.992554	0.00623375	0.255625	0.00160546	Unrelated	NA	-13.8447
I15526	I15531	0.992567	0.00797737	0.255628	0.00205451	Unrelated	NA	-10.8202
I15495	I15488	0.992575	0.00588954	0.25563	0.00151681	Unrelated	NA	-14.6573
I15551	I15555	0.992631	0.00667069	0.255553	0.00171737	Unrelated	NA	-12.9493
I15489	I15528	0.992655	0.00735961	0.255651	0.00189541	Unrelated	NA	-11.7404
I26707	I26708	0.992752	0.00494288	0.258281	0.00128597	Unrelated	NA	-17.5004
I15518	I15532	0.992761	0.010777	0.255678	0.00277553	Unrelated	NA	-8.02737
I28398	I28400	0.992832	0.00490412	0.25454	0.00125731	Unrelated	NA	-17.6549
I15541	I15543	0.992903	0.00585219	0.255623	0.00150665	Unrelated	NA	-14.8069
I15526	I15496	0.99293	0.0209657	0.255722	0.00539957	Unrelated	NA	-4.13438
I15487	I15532	0.992958	0.0245127	0.255729	0.00631306	Unrelated	NA	-3.53725
I15489	I15486	0.992966	0.00672365	0.255731	0.00173163	Unrelated	NA	-12.8971
I15528	I15531	0.992993	0.00808982	0.255738	0.00208347	Unrelated	NA	-10.7225
I15547	I26846	0.993074	0.0208018	0.255667	0.00535543	Unrelated	NA	-4.17389
I15522	I15517	0.993158	0.00954706	0.255781	0.00245878	Unrelated	NA	-9.1031
I15526	I15515	0.993219	0.0159066	0.255796	0.00409663	Unrelated	NA	-5.46749
I15502	I15494	0.993221	0.013419	0.255797	0.00345596	Unrelated	NA	-6.48122
I15520	I15514	0.993302	0.00780243	0.255818	0.00200946	Unrelated	NA	-11.157
I15502	I15508	0.993337	0.00804254	0.255827	0.0020713	Unrelated	NA	-10.8283
I15548	I15551	0.993342	0.00588769	0.255736	0.00151579	Unrelated	NA	-14.7923
I15489	I15511	0.993369	0.0226113	0.255835	0.00582338	Unrelated	NA	-3.85289
I15553	I15554	0.993416	0.00882441	0.255755	0.00227184	Unrelated	NA	-9.87778
I15542	I15548	0.993424	0.00595885	0.255757	0.0015341	Unrelated	NA	-14.6293
I15500	I15514	0.993437	0.0173775	0.255852	0.00447546	Unrelated	NA	-5.01722
I15539	I15540	0.993494	0.0120171	0.255775	0.0030938	Unrelated	NA	-7.26004
I15494	I15492	0.9936	0.007791	0.255894	0.00200652	Unrelated	NA	-11.2117
I15504	I15529	0.993659	0.00593214	0.25591	0.00152778	Unrelated	NA	-14.7348
I15502	I15529	0.993709	0.00930221	0.255922	0.00239572	Unrelated	NA	-9.40195
I15488	I15491	0.993724	0.0139103	0.255926	0.0035825	Unrelated	NA	-6.28845
I15507	I15517	0.99373	0.00982688	0.255928	0.00253084	Unrelated	NA	-8.90208
I15526	I15508	0.993838	0.00647393	0.255956	0.00166731	Unrelated	NA	-13.5294
I15489	I15527	0.993863	0.00559416	0.255962	0.00144074	Unrelated	NA	-15.6615
I15522	I15500	0.993899	0.0115339	0.255972	0.00297047	Unrelated	NA	-7.5993
I26719	I26708	0.993942	0.00532883	0.258591	0.00138639	Unrelated	NA	-16.4561
I15533	I15489	0.993977	0.00837043	0.255991	0.00215574	Unrelated	NA	-10.4806
I15520	I15517	0.994016	0.00836315	0.256001	0.00215387	Unrelated	NA	-10.4943
I15510	I15491	0.994035	0.0137923	0.256006	0.0035521	Unrelated	NA	-6.36479
I15529	I15492	0.994037	0.00619093	0.256007	0.00159443	Unrelated	NA	-14.18
I15541	I15555	0.994044	0.00697163	0.255917	0.00179484	Unrelated	NA	-12.593
I15504	I15527	0.994095	0.00514176	0.256022	0.00132422	Unrelated	NA	-17.0846
I15524	I15531	0.994097	0.00978536	0.256022	0.00252015	Unrelated	NA	-8.9774
I15489	I15508	0.994135	0.00616789	0.256032	0.0015885	Unrelated	NA	-14.2488
I15488	I15531	0.994137	0.00670425	0.256033	0.00172663	Unrelated	NA	-13.1091
I15526	I15514	0.994181	0.00988464	0.256044	0.00254572	Unrelated	NA	-8.89576
I15494	I15514	0.994219	0.0127318	0.256054	0.00327899	Unrelated	NA	-6.90934
I15504	I15526	0.994236	0.00636032	0.256058	0.00163805	Unrelated	NA	-13.8336
I28393	I28392	0.99432	0.0051753	0.254922	0.00132683	Unrelated	NA	-17.0175
I27296	I27297	0.994325	0.00479798	0.253141	0.0012215	Unrelated	NA	-18.3566
I15504	I15525	0.994341	0.00568863	0.256085	0.00146506	Unrelated	NA	-15.4854
I26763	I28448	0.994349	0.00510404	0.256896	0.00131866	Unrelated	NA	-17.2607
I15521	I15508	0.994365	0.00749377	0.256091	0.00192997	Unrelated	NA	-11.7584
I15543	I15544	0.994371	0.0058575	0.256001	0.00150801	Unrelated	NA	-15.0441
I15521	I15531	0.994394	0.00900697	0.256099	0.00231968	Unrelated	NA	-9.78616
I15540	I15551	0.994401	0.00569066	0.256009	0.00146506	Unrelated	NA	-15.4905
I15527	I15494	0.994421	0.00737886	0.256106	0.00190037	Unrelated	NA	-11.9491
I15513	I15518	0.994432	0.0071756	0.256109	0.00184802	Unrelated	NA	-12.2892
I15502	I15524	0.994451	0.013271	0.256114	0.00341784	Unrelated	NA	-6.64618
I15516	I15486	0.994457	0.00840448	0.256115	0.00216451	Unrelated	NA	-10.4952
I15540	I15541	0.994492	0.005835	0.256032	0.00150222	Unrelated	NA	-15.1229
I15528	I15502	0.994492	0.0108118	0.256124	0.00278449	Unrelated	NA	-8.16168
I15520	I15527	0.994528	0.00545239	0.256133	0.00140422	Unrelated	NA	-16.1907
I15520	I15515	0.994547	0.0113587	0.256138	0.00292536	Unrelated	NA	-7.77345
I15496	I15515	0.994557	0.0373593	0.256141	0.00962163	Unrelated	NA	-2.36371
I15500	I15532	0.99459	0.0184853	0.256149	0.00476077	Unrelated	NA	-4.77891
I15487	I15492	0.994597	0.0135735	0.256151	0.00349575	Unrelated	NA	-6.5088
I15510	I15486	0.994638	0.00613943	0.256162	0.00158116	Unrelated	NA	-14.3967
I26719	I26714.v47	0.994667	0.00495819	0.25878	0.00128996	Unrelated	NA	-17.8325
I26704	I26703	0.994692	0.00495822	0.258786	0.00128997	Unrelated	NA	-17.8374
I15518	I15502	0.99472	0.0108899	0.256183	0.00280462	Unrelated	NA	-8.12399
I15496	I15529	0.994725	0.0172901	0.256184	0.00445295	Unrelated	NA	-5.11705
I15540	I15553	0.994772	0.00569584	0.256104	0.00146639	Unrelated	NA	-15.5414
I15510	I15526	0.9948	0.0065132	0.256204	0.00167743	Unrelated	NA	-13.5955
I15489	I15491	0.994801	0.0160384	0.256204	0.00413058	Unrelated	NA	-5.52118
I15542	I15547	0.994823	0.0146026	0.256117	0.00375944	Unrelated	NA	-6.06556
I15504	I15514	0.994827	0.00749172	0.256211	0.00192944	Unrelated	NA	-11.8234
I26703	I26707	0.994842	0.0046843	0.258825	0.0012187	Unrelated	NA	-18.9125
I15518	I15488	0.994844	0.00674073	0.256215	0.00173603	Unrelated	NA	-13.143
I15528	I15524	0.994874	0.0100807	0.256223	0.0025962	Unrelated	NA	-8.79154
I15516	I15500	0.994887	0.0163824	0.256226	0.00421916	Unrelated	NA	-5.41053
I26709	I26714.v47	0.995014	0.00476679	0.25887	0.00124016	Unrelated	NA	-18.6214
I15520	I15509	0.995051	0.0115751	0.256268	0.00298109	Unrelated	NA	-7.6717
I15516	I15492	0.995061	0.00701807	0.256271	0.00180745	Unrelated	NA	-12.6545
I15486	I15517	0.995089	0.00964973	0.256278	0.00248522	Unrelated	NA	-9.20641
I15518	I15523	0.99509	0.0273962	0.256278	0.0070557	Unrelated	NA	-3.24277
I15510	I15518	0.995125	0.0069726	0.256287	0.00179574	Unrelated	NA	-12.7464
I15528	I15507	0.995138	0.00759659	0.25629	0.00195645	Unrelated	NA	-11.701
I15508	I15492	0.995157	0.00559772	0.256295	0.00144165	Unrelated	NA	-15.8827
I15504	I15513	0.995157	0.00554158	0.256295	0.00142719	Unrelated	NA	-16.0436
I15522	I15531	0.9952	0.00722289	0.256306	0.0018602	Unrelated	NA	-12.315
I15538	I15545	0.995225	0.0116786	0.256221	0.00300666	Unrelated	NA	-7.61863
I15490	I15518	0.995236	0.00885181	0.256316	0.00227972	Unrelated	NA	-10.0528
I15514	I15492	0.995244	0.00758416	0.256318	0.00195325	Unrelated	NA	-11.7343
I15531	I15529	0.995254	0.00721121	0.25632	0.00185719	Unrelated	NA	-12.3425
I15518	I15509	0.995274	0.0166217	0.256326	0.00428079	Unrelated	NA	-5.3559
I15518	I15528	0.99534	0.00833136	0.256343	0.00214568	Unrelated	NA	-10.6934
I15555	I26846	0.995347	0.00804176	0.256252	0.00207035	Unrelated	NA	-11.0793
I15490	I15526	0.995534	0.00817982	0.256393	0.00210665	Unrelated	NA	-10.9152
I26703	I26702	0.99555	0.00497833	0.259009	0.0012952	Unrelated	NA	-17.9377
I26754	I26752	0.995592	0.00512742	0.255074	0.00131366	Unrelated	NA	-17.4244
I15528	I15492	0.995612	0.00679263	0.256413	0.00174939	Unrelated	NA	-13.1557
I15510	I15495	0.995613	0.00612812	0.256413	0.00157825	Unrelated	NA	-14.5825
I15537	I15546	0.995615	0.00629651	0.256321	0.00162104	Unrelated	NA	-14.1928
I15504	I15522	0.995655	0.00593234	0.256424	0.00152783	Unrelated	NA	-15.0708
I15513	I15500	0.995661	0.0111397	0.256425	0.00286895	Unrelated	NA	-8.02635
I15527	I15486	0.995681	0.00580885	0.25643	0.00149603	Unrelated	NA	-15.3956
I15508	I15507	0.995681	0.0065501	0.25643	0.00168693	Unrelated	NA	-13.6534
I15537	I15541	0.995687	0.0064636	0.25634	0.00166405	Unrelated	NA	-13.837
I15539	I15541	0.995689	0.0140641	0.25634	0.00362081	Unrelated	NA	-6.3594
I26718	I26719	0.995694	0.00619534	0.259047	0.00161182	Unrelated	NA	-14.4373
I15534	I15495	0.995748	0.0123505	0.256448	0.00318078	Unrelated	NA	-7.2465
I15544	I15553	0.995757	0.00592912	0.256358	0.00152645	Unrelated	NA	-15.0962
I15510	I15502	0.995768	0.00791845	0.256453	0.00203934	Unrelated	NA	-11.305
I15554	I15555	0.995774	0.00945856	0.256362	0.00243511	Unrelated	NA	-9.46481
I15504	I15532	0.995786	0.00739302	0.256457	0.00190402	Unrelated	NA	-12.1109
I15520	I15522	0.995807	0.00605621	0.256463	0.00155973	Unrelated	NA	-14.7876
I26703	I26718	0.995809	0.00538292	0.259077	0.00140046	Unrelated	NA	-16.6377
I15504	I15495	0.995819	0.00569023	0.256466	0.00146548	Unrelated	NA	-15.7408
I15513	I15531	0.995857	0.00702315	0.256476	0.00180876	Unrelated	NA	-12.7588
I15533	I15528	0.995857	0.00958887	0.256476	0.00246954	Unrelated	NA	-9.34492
I15527	I15495	0.995891	0.00588141	0.256484	0.00151472	Unrelated	NA	-15.2414
I15489	I15514	0.99592	0.00888181	0.256492	0.00228745	Unrelated	NA	-10.0959
I15490	I15508	0.995938	0.00661679	0.256497	0.0017041	Unrelated	NA	-13.5547
I15537	I26846	0.996005	0.00741823	0.256421	0.00190982	Unrelated	NA	-12.0993
I15507	I15531	0.99601	0.00741468	0.256515	0.0019096	Unrelated	NA	-12.1057
I26894	I26897.v47	0.996019	0.00475027	0.257672	0.0012289	Unrelated	NA	-18.8976
I15528	I15532	0.99602	0.010694	0.256518	0.00275417	Unrelated	NA	-8.39445
I15494	I15529	0.996051	0.00857115	0.256526	0.00220744	Unrelated	NA	-10.4771
I15489	I15509	0.996117	0.0135707	0.256543	0.00349504	Unrelated	NA	-6.62214
I15504	I15518	0.99618	0.00647202	0.256559	0.00166682	Unrelated	NA	-13.8952
I15528	I15486	0.996228	0.00746111	0.256571	0.00192155	Unrelated	NA	-12.0596
I15524	I15492	0.996234	0.00761318	0.256573	0.00196072	Unrelated	NA	-11.8195
I15489	I15494	0.996236	0.00874021	0.256573	0.00225098	Unrelated	NA	-10.2957
I28394	I28392	0.996239	0.00521685	0.255414	0.00133748	Unrelated	NA	-17.2497
I15513	I15528	0.996253	0.00699276	0.256578	0.00180093	Unrelated	NA	-12.8709
I28388	I28400	0.996288	0.00472842	0.255426	0.00121226	Unrelated	NA	-19.0419
I15491	I15532	0.996289	0.0252499	0.256587	0.00650293	Unrelated	NA	-3.56591
I15538	I15546	0.99631	0.0151408	0.2565	0.003898	Unrelated	NA	-5.94818
I15510	I15523	0.996338	0.0201302	0.2566	0.0051844	Unrelated	NA	-4.47526
I15540	I15546	0.996344	0.00607213	0.256509	0.00156327	Unrelated	NA	-14.8373
I15546	I15553	0.99635	0.00630551	0.25651	0.00162335	Unrelated	NA	-14.2891
I15538	I15540	0.996372	0.0119163	0.256516	0.00306785	Unrelated	NA	-7.56295
I15489	I15534	0.996418	0.0120758	0.25662	0.00311004	Unrelated	NA	-7.46681
I15518	I15508	0.99643	0.00677305	0.256623	0.00174435	Unrelated	NA	-13.3145
I26705	I26707	0.99644	0.00484864	0.259241	0.00126146	Unrelated	NA	-18.6012
I15521	I15516	0.996444	0.0105187	0.256627	0.00270901	Unrelated	NA	-8.57467
I15513	I15502	0.99645	0.0086497	0.256628	0.00222767	Unrelated	NA	-10.4281
I15496	I15486	0.996508	0.0178744	0.256643	0.00460342	Unrelated	NA	-5.04955
I15540	I15545	0.996509	0.00538115	0.256551	0.00138538	Unrelated	NA	-16.7733
I15487	I15521	0.996535	0.0212909	0.25665	0.00548331	Unrelated	NA	-4.24054
I15520	I15518	0.996545	0.00664528	0.256653	0.00171144	Unrelated	NA	-13.5878
I15513	I15507	0.996554	0.00626176	0.256655	0.00161267	Unrelated	NA	-14.4215
I15489	I15522	0.99656	0.00632756	0.256657	0.00162962	Unrelated	NA	-14.2725
I15554	I26846	0.996575	0.0104781	0.256568	0.00269757	Unrelated	NA	-8.62037
I15534	I15524	0.996587	0.0179923	0.256664	0.00463379	Unrelated	NA	-5.02089
I15542	I15553	0.996592	0.00591277	0.256573	0.00152224	Unrelated	NA	-15.2792
I15487	I15529	0.99663	0.0160521	0.256675	0.00413409	Unrelated	NA	-5.6304
I15507	I15524	0.996637	0.0091448	0.256677	0.00235518	Unrelated	NA	-9.88395
I15486	I15529	0.996698	0.00658434	0.256692	0.00169575	Unrelated	NA	-13.7369
I15541	I26846	0.996702	0.00745072	0.256601	0.00191819	Unrelated	NA	-12.14
I15502	I15522	0.996712	0.00933862	0.256696	0.00240509	Unrelated	NA	-9.68692
I15518	I15517	0.996715	0.0113018	0.256697	0.00291069	Unrelated	NA	-8.00447
I15527	I15521	0.996771	0.00649842	0.256711	0.00167362	Unrelated	NA	-13.9297
I15518	I15507	0.996786	0.00766985	0.256715	0.00197531	Unrelated	NA	-11.8041
I15521	I15488	0.996823	0.00728487	0.256724	0.00187616	Unrelated	NA	-12.433
I26763	I26762	0.996828	0.00491449	0.257536	0.00126969	Unrelated	NA	-18.4308
I15513	I15508	0.996854	0.00592225	0.256732	0.00152523	Unrelated	NA	-15.2989
I15521	I15494	0.996949	0.0113669	0.256757	0.00292747	Unrelated	NA	-7.97924
I15518	I15516	0.996965	0.0095037	0.256761	0.00244761	Unrelated	NA	-9.54522
I26708	I26714.v47	0.997094	0.00472909	0.259411	0.00123035	Unrelated	NA	-19.2097
I15528	I15500	0.997158	0.0137042	0.256811	0.00352941	Unrelated	NA	-6.6336
I15487	I15500	0.997171	0.0303834	0.256814	0.00782502	Unrelated	NA	-2.99245
I15543	I15547	0.997193	0.0138526	0.256727	0.00356635	Unrelated	NA	-6.56504
I27295	I27296	0.997198	0.00489761	0.253872	0.00124686	Unrelated	NA	-18.5699
I26707	I26702	0.997209	0.00520019	0.259441	0.00135292	Unrelated	NA	-17.4916
I15541	I15553	0.997224	0.00651881	0.256735	0.00167827	Unrelated	NA	-13.9556
I26762	I28448	0.997231	0.00509188	0.257641	0.00131552	Unrelated	NA	-17.8679
I15524	I15525	0.997268	0.00823654	0.256839	0.00212126	Unrelated	NA	-11.0505
I15541	I15548	0.99727	0.00603107	0.256747	0.0015527	Unrelated	NA	-15.0919
I26703	I26719	0.997319	0.00542107	0.259469	0.00141038	Unrelated	NA	-16.799
I15510	I15524	0.997343	0.00740682	0.256858	0.00190757	Unrelated	NA	-12.2986
I15551	I15553	0.997408	0.00647647	0.256783	0.00166737	Unrelated	NA	-14.0752
I15524	I15532	0.997428	0.0134569	0.25688	0.00346573	Unrelated	NA	-6.77556
I15534	I15502	0.997447	0.0191113	0.256885	0.00492198	Unrelated	NA	-4.77186
I26754	I26750	0.997464	0.00524698	0.255554	0.0013443	Unrelated	NA	-17.3842
I15533	I15494	0.997471	0.0114632	0.256891	0.00295226	Unrelated	NA	-7.95774
I15548	I26846	0.997474	0.00701032	0.2568	0.00180481	Unrelated	NA	-13.0128
I15533	I15496	0.997538	0.0241274	0.256909	0.00621383	Unrelated	NA	-3.78359
I15531	I15517	0.997584	0.0104134	0.25692	0.00268191	Unrelated	NA	-8.77078
I15510	I15507	0.997652	0.00625824	0.256938	0.00161176	Unrelated	NA	-14.6051
I26762	I28447	0.997689	0.00536095	0.257759	0.00138503	Unrelated	NA	-17.0566
I15495	I15521	0.997701	0.0080417	0.25695	0.00207108	Unrelated	NA	-11.372
I15526	I15492	0.997766	0.00657835	0.256967	0.00169421	Unrelated	NA	-13.9117
I15490	I15488	0.997841	0.00673729	0.256987	0.00173514	Unrelated	NA	-13.5946
I15487	I15507	0.997846	0.0171749	0.256988	0.00442328	Unrelated	NA	-5.33315
I15544	I15546	0.997872	0.00662446	0.256902	0.00170547	Unrelated	NA	-13.8309
I15521	I15532	0.997878	0.0121912	0.256996	0.00313975	Unrelated	NA	-7.51594
I15490	I15495	0.997886	0.00744522	0.256998	0.00191746	Unrelated	NA	-12.308
I15527	I15518	0.997913	0.0063427	0.257005	0.00163352	Unrelated	NA	-14.4517
I15540	I15543	0.997922	0.00562887	0.256915	0.00144915	Unrelated	NA	-16.2859
I15518	I15492	0.997977	0.00683583	0.257022	0.00176052	Unrelated	NA	-13.4185
I15527	I15514	0.998009	0.00705609	0.25703	0.00181724	Unrelated	NA	-13.0042
I15540	I15544	0.998018	0.00569842	0.25694	0.00146706	Unrelated	NA	-16.1041
I26766	I26767	0.998029	0.00485259	0.259471	0.00126159	Unrelated	NA	-18.9134
I15532	I15514	0.998072	0.0135948	0.257046	0.00350124	Unrelated	NA	-6.75423
I15534	I15490	0.998088	0.0145967	0.25705	0.00375926	Unrelated	NA	-6.2917
I15503	I15514	0.998128	0.0306074	0.257061	0.00788271	Unrelated	NA	-3.00183
I15528	I15494	0.998131	0.010126	0.257061	0.00260787	Unrelated	NA	-9.07377
I15511	I15491	0.998132	0.0534579	0.257062	0.0137677	Unrelated	NA	-1.71877
I15516	I15514	0.998159	0.0116835	0.257069	0.00300899	Unrelated	NA	-7.86662
I15518	I15522	0.99817	0.00736698	0.257071	0.00189731	Unrelated	NA	-12.4774
I15528	I15488	0.998173	0.00655158	0.257072	0.00168731	Unrelated	NA	-14.0306
I15488	I15509	0.99825	0.0114328	0.257092	0.00294444	Unrelated	NA	-8.04697
I15526	I15529	0.998277	0.00708599	0.257099	0.00182495	Unrelated	NA	-12.9872
I26718	I26708	0.998289	0.00565624	0.259722	0.00147157	Unrelated	NA	-16.2721
I15510	I15522	0.99832	0.00591371	0.25711	0.00152303	Unrelated	NA	-15.569
I15488	I15524	0.998375	0.00763445	0.257124	0.0019662	Unrelated	NA	-12.0671
I15527	I15528	0.998388	0.0061993	0.257127	0.00159659	Unrelated	NA	-14.8626
I15534	I15507	0.9984	0.0129784	0.257131	0.0033425	Unrelated	NA	-7.1002
I15513	I15486	0.998439	0.00619581	0.257141	0.00159569	Unrelated	NA	-14.8793
I15495	I15517	0.99845	0.0094355	0.257144	0.00243004	Unrelated	NA	-9.77165
I15508	I15525	0.998452	0.00597978	0.257144	0.00154005	Unrelated	NA	-15.4189
I15489	I15520	0.998456	0.00595049	0.257145	0.00153251	Unrelated	NA	-15.4955
I15510	I15535	0.998477	0.00833025	0.25715	0.0021454	Unrelated	NA	-11.0713
I15500	I15486	0.9985	0.0117342	0.257156	0.00302205	Unrelated	NA	-7.86164
I15513	I15525	0.998511	0.00637461	0.257159	0.00164173	Unrelated	NA	-14.4732
I15521	I15486	0.998526	0.00811696	0.257163	0.00209046	Unrelated	NA	-11.3683
I15544	I15555	0.998555	0.00668535	0.257078	0.00172114	Unrelated	NA	-13.8071
I15553	I15555	0.998586	0.00687439	0.257086	0.00176981	Unrelated	NA	-13.4319
I15528	I15526	0.998627	0.00848663	0.257189	0.00218567	Unrelated	NA	-10.885
I15529	I15514	0.998636	0.00889144	0.257191	0.00228992	Unrelated	NA	-10.3904
I15489	I15492	0.998779	0.00629183	0.257228	0.00162041	Unrelated	NA	-14.7061
I26703	I26708	0.998796	0.00476617	0.259854	0.00124	Unrelated	NA	-19.4174
I15495	I15524	0.998859	0.00841284	0.257249	0.00216666	Unrelated	NA	-11.0081
I15526	I15517	0.998879	0.011138	0.257254	0.00286851	Unrelated	NA	-8.3165
I26704	I26714.v47	0.998943	0.00498619	0.259892	0.00129724	Unrelated	NA	-18.59
I15527	I15515	0.998966	0.0100434	0.257276	0.00258661	Unrelated	NA	-9.23154
I15508	I15529	0.998982	0.00611636	0.257281	0.00157522	Unrelated	NA	-15.1613
I28394	I28388	0.998986	0.00515134	0.256118	0.00132069	Unrelated	NA	-18.0022
I15522	I15494	0.999012	0.00852813	0.257288	0.00219636	Unrelated	NA	-10.8772
I15520	I15507	0.999025	0.00617262	0.257291	0.00158971	Unrelated	NA	-15.03
I15548	I15555	0.999058	0.00634919	0.257207	0.0016346	Unrelated	NA	-14.6173
I26895	I26897.v47	0.999062	0.00525515	0.258459	0.00135952	Unrelated	NA	-17.6611
I15539	I15551	0.999083	0.0148424	0.257214	0.00382117	Unrelated	NA	-6.25458
I15495	I15494	0.999113	0.00879382	0.257314	0.00226478	Unrelated	NA	-10.5601
I15510	I15496	0.999122	0.0154882	0.257317	0.00398887	Unrelated	NA	-5.99632
I15511	I15514	0.999133	0.0318143	0.257319	0.00819353	Unrelated	NA	-2.91953
I15490	I15507	0.999134	0.00816591	0.25732	0.00210307	Unrelated	NA	-11.3746
I15511	I15490	0.999154	0.0267615	0.257325	0.00689222	Unrelated	NA	-3.47154
I15504	I15491	0.999163	0.0133326	0.257327	0.00343371	Unrelated	NA	-6.96885
I15534	I15509	0.999245	0.0270851	0.257348	0.00697557	Unrelated	NA	-3.43343
I15535	I15488	0.999265	0.00831019	0.257353	0.00214023	Unrelated	NA	-11.1928
I15518	I15515	0.999272	0.0159846	0.257355	0.00411673	Unrelated	NA	-5.81949
I28392	I28400	0.999284	0.00510116	0.256195	0.00130783	Unrelated	NA	-18.2378
I15521	I15524	0.999305	0.0113149	0.257364	0.00291408	Unrelated	NA	-8.2241
I15544	I15551	0.999324	0.00600379	0.257276	0.00154568	Unrelated	NA	-15.5026
I28393	I28397	0.999326	0.00515322	0.256205	0.00132117	Unrelated	NA	-18.0617
I15496	I15514	0.999335	0.0252562	0.257371	0.00650455	Unrelated	NA	-3.68563
I15510	I15525	0.999357	0.00566146	0.257377	0.00145807	Unrelated	NA	-16.4457
I26752	I26750	0.999367	0.0047734	0.256041	0.00122296	Unrelated	NA	-19.5074
I15540	I15552	0.999376	0.00597015	0.257289	0.00153701	Unrelated	NA	-15.5986
I15511	I15531	0.999486	0.0256202	0.25741	0.00659828	Unrelated	NA	-3.63917
I28393	I28400	0.999502	0.00464136	0.25625	0.00118994	Unrelated	NA	-20.0916
I15533	I15514	0.999538	0.0113968	0.257424	0.00293516	Unrelated	NA	-8.18549
I15490	I15514	0.999544	0.0105438	0.257425	0.00271547	Unrelated	NA	-8.8483
I15541	I15552	0.99961	0.00698595	0.257349	0.00179853	Unrelated	NA	-13.3639
I15525	I15492	0.999611	0.00597421	0.257443	0.00153861	Unrelated	NA	-15.6274
I15533	I15490	0.999622	0.00899257	0.257445	0.00231597	Unrelated	NA	-10.3832
I15520	I15529	0.999651	0.00592066	0.257453	0.00152482	Unrelated	NA	-15.7755
I15526	I15516	0.999666	0.00924244	0.257457	0.00238032	Unrelated	NA	-10.1073
I15531	I15525	0.999693	0.00707868	0.257464	0.00182306	Unrelated	NA	-13.2006
I15516	I15522	0.999716	0.00805924	0.257469	0.0020756	Unrelated	NA	-11.5973
I15538	I15542	0.999743	0.0124577	0.257384	0.00320722	Unrelated	NA	-7.50488
I15533	I15517	0.999802	0.0127088	0.257492	0.00327307	Unrelated	NA	-7.36114
I15520	I15491	0.99982	0.0148354	0.257496	0.00382075	Unrelated	NA	-6.30717
I15544	I15547	0.999844	0.0153914	0.25741	0.00396251	Unrelated	NA	-6.08096
I26894	S26899.Y1.E2.L1	0.999869	0.0162249	0.258668	0.0041974	Unrelated	NA	-5.7701
I26751	I26750	0.99987	0.00514808	0.25617	0.00131896	Unrelated	NA	-18.1855
I15531	I15500	0.999882	0.0132627	0.257512	0.00341572	Unrelated	NA	-7.05975
I26762	I28446	0.999886	0.00515442	0.258326	0.00133168	Unrelated	NA	-18.166
I15524	I15529	0.999904	0.00859459	0.257518	0.00221347	Unrelated	NA	-10.8969
I26709	I26708	0.999907	0.0049638	0.260143	0.00129142	Unrelated	NA	-18.8679
I27298	I27295	0.99993	0.00488777	0.254568	0.00124436	Unrelated	NA	-19.1662
I28390	I28393	0.999936	0.00505896	0.256362	0.00129701	Unrelated	NA	-18.5188
I15487	I15528	0.999993	0.0188005	0.257541	0.00484193	Unrelated	NA	-4.98622
I26709	I26702	1	0.00502359	0.260167	0.00130697	Unrelated	NA	-18.6619
I26746	I26745	1	0.00500394	0.257969	0.00129086	Unrelated	NA	-18.7353
I26748	I26749	1	0.00511153	0.259191	0.00132486	Unrelated	NA	-18.3409
I26765	I26767	1	0.0047117	0.259983	0.00122496	Unrelated	NA	-19.8973
I26775	I26776	1	0.00509766	0.261422	0.00133264	Unrelated	NA	-18.3908
I28393	I28394	1	0.00512395	0.256378	0.00131367	Unrelated	NA	-18.2964
I26764	I28448	1	0.00486897	0.258356	0.00125793	Unrelated	NA	-19.2546
I15508	I15531	1.00001	0.00655113	0.257544	0.0016872	Unrelated	NA	-14.3115
I15533	I15527	1.00003	0.00681295	0.257551	0.00175462	Unrelated	NA	-13.7655
I15486	I15532	1.00005	0.00889377	0.257555	0.00229052	Unrelated	NA	-10.5464
I27298	I27297	1.00007	0.00506483	0.254604	0.00128943	Unrelated	NA	-18.5238
I26754	I26753	1.00013	0.00518553	0.256237	0.00132855	Unrelated	NA	-18.1042
I26895	S26899.Y1.E2.L1	1.00013	0.016214	0.258736	0.0041946	Unrelated	NA	-5.7901
I15495	I15486	1.00013	0.00679221	0.257577	0.00174928	Unrelated	NA	-13.8223
I15495	I15514	1.00013	0.00877184	0.257577	0.00225912	Unrelated	NA	-10.7029
I15531	I15494	1.00013	0.0100163	0.257577	0.00257962	Unrelated	NA	-9.37321
I15546	I15555	1.00016	0.00679796	0.25749	0.00175013	Unrelated	NA	-13.8138
I15527	I15492	1.00016	0.0053288	0.257583	0.00137239	Unrelated	NA	-17.6225
I15537	I15538	1.00016	0.0146187	0.25749	0.00376357	Unrelated	NA	-6.42378
I15543	I15554	1.00023	0.00742135	0.257508	0.00191062	Unrelated	NA	-12.663
I15510	I15514	1.00024	0.00781669	0.257605	0.00201313	Unrelated	NA	-12.0244
I15535	I15516	1.00028	0.0128842	0.257616	0.00331824	Unrelated	NA	-7.29841
I15515	I15531	1.00031	0.0152716	0.257623	0.00393309	Unrelated	NA	-6.15914
I15524	I15494	1.00031	0.0126701	0.257623	0.0032631	Unrelated	NA	-7.4239
I15527	I15488	1.00032	0.00529629	0.257626	0.00136402	Unrelated	NA	-17.7623
I15520	I15516	1.00036	0.00742865	0.257634	0.00191319	Unrelated	NA	-12.6679
I15551	I15554	1.00036	0.00866904	0.257542	0.00223184	Unrelated	NA	-10.8558
I15511	I15516	1.00037	0.0298661	0.257638	0.0076918	Unrelated	NA	-3.15142
I28392	I28388	1.00037	0.00505355	0.256473	0.00129562	Unrelated	NA	-18.6247
I28398	I28393	1.00045	0.00483682	0.256493	0.00124005	Unrelated	NA	-19.4754
I26705	I26719	1.00046	0.00561925	0.260286	0.00146194	Unrelated	NA	-16.7652
I15540	I15555	1.00048	0.00576736	0.257573	0.00148481	Unrelated	NA	-16.338
I15526	I15494	1.00051	0.00992081	0.257673	0.00255503	Unrelated	NA	-9.50099
I15544	I26846	1.00051	0.0072043	0.257581	0.00185475	Unrelated	NA	-13.0838
I15537	I15554	1.00053	0.00842985	0.257586	0.00217026	Unrelated	NA	-11.184
I26702	I26714.v47	1.00061	0.00499508	0.260325	0.00129956	Unrelated	NA	-18.8899
I15496	I15525	1.00062	0.0173602	0.257703	0.004471	Unrelated	NA	-5.43609
I26719	I26709	1.00063	0.00533983	0.260331	0.00138925	Unrelated	NA	-17.6749
I15507	I15486	1.0007	0.00698066	0.257724	0.00179782	Unrelated	NA	-13.5306
I15510	I15527	1.00071	0.00529013	0.257725	0.00136243	Unrelated	NA	-17.8553
I28397	I28400	1.00074	0.00505097	0.256567	0.00129496	Unrelated	NA	-18.7069
I26703	I26714.v47	1.00074	0.00503178	0.26036	0.0013091	Unrelated	NA	-18.7787
I15534	I15508	1.00077	0.0108634	0.257741	0.00279779	Unrelated	NA	-8.70076
I15522	I15507	1.00077	0.00695529	0.257742	0.00179128	Unrelated	NA	-13.5903
I15490	I15532	1.00081	0.0108871	0.257752	0.00280388	Unrelated	NA	-8.68571
I15527	I15516	1.00083	0.00679974	0.257756	0.00175122	Unrelated	NA	-13.9093
I15533	I15524	1.00084	0.0113208	0.257758	0.00291559	Unrelated	NA	-8.35518
I15546	I15547	1.00084	0.0164897	0.257666	0.00424527	Unrelated	NA	-5.73631
I15537	I15544	1.00085	0.00627662	0.257668	0.00161592	Unrelated	NA	-15.0714
I15495	I15526	1.0009	0.00749542	0.257775	0.00193039	Unrelated	NA	-12.6278
I15534	I15491	1.00096	0.0312733	0.25779	0.00805422	Unrelated	NA	-3.02852
I15488	I15516	1.00096	0.0071303	0.257791	0.00183636	Unrelated	NA	-13.2834
I26763	I28446	1.001	0.00516092	0.258614	0.00133335	Unrelated	NA	-18.3585
I15534	I15522	1.001	0.0123372	0.2578	0.00317737	Unrelated	NA	-7.67981
I15513	I15527	1.00105	0.00564972	0.257812	0.00145505	Unrelated	NA	-16.7788
I15495	I15529	1.00114	0.00659924	0.257836	0.00169959	Unrelated	NA	-14.3786
I26704	I26708	1.00116	0.00473639	0.260468	0.00123225	Unrelated	NA	-20.0375
I15546	I15554	1.00119	0.00863772	0.257755	0.00222378	Unrelated	NA	-10.991
I15540	I26846	1.00121	0.00667955	0.257762	0.00171965	Unrelated	NA	-14.2171
I15513	I15515	1.00124	0.0128748	0.257861	0.00331582	Unrelated	NA	-7.37768
I15520	I15508	1.00125	0.00593817	0.257865	0.00152933	Unrelated	NA	-15.9983
I15488	I15503	1.00125	0.0186281	0.257865	0.00479754	Unrelated	NA	-5.09985
I15552	I15555	1.00131	0.00699868	0.257787	0.00180181	Unrelated	NA	-13.5824
I15511	I15517	1.00131	0.0334823	0.257881	0.00862313	Unrelated	NA	-2.83919
I15527	I15508	1.00134	0.00533103	0.257888	0.00137297	Unrelated	NA	-17.8376
I15487	I15515	1.00137	0.034019	0.257896	0.00876135	Unrelated	NA	-2.7961
I15542	I15551	1.00138	0.00598	0.257806	0.00153955	Unrelated	NA	-15.9084
I15509	I15486	1.00142	0.0136882	0.257907	0.00352529	Unrelated	NA	-6.95237
I15524	I15486	1.00144	0.00843525	0.257912	0.00217244	Unrelated	NA	-11.2842
I15488	I15494	1.00147	0.00766537	0.257921	0.00197416	Unrelated	NA	-12.4221
I26704	I26709	1.00148	0.00486055	0.260552	0.00126455	Unrelated	NA	-19.5922
I15535	I15529	1.00156	0.00937816	0.257945	0.00241528	Unrelated	NA	-10.1632
I15490	I15494	1.00157	0.0103212	0.257947	0.00265814	Unrelated	NA	-9.2352
I15537	I15543	1.00159	0.00576393	0.25786	0.00148392	Unrelated	NA	-16.541
I15537	I15540	1.00162	0.0059999	0.257866	0.00154467	Unrelated	NA	-15.8949
I15487	I15502	1.00163	0.024561	0.257963	0.00632552	Unrelated	NA	-3.8835
I15487	I15535	1.00165	0.0259945	0.257969	0.00669469	Unrelated	NA	-3.67014
I26707	I26714.v47	1.00167	0.00489151	0.2606	0.00127261	Unrelated	NA	-19.5064
I15522	I15492	1.00176	0.00610204	0.257997	0.00157154	Unrelated	NA	-15.6526
I15518	I15526	1.00179	0.00852916	0.258004	0.00219662	Unrelated	NA	-11.2018
I15533	I15486	1.00182	0.00795969	0.258012	0.00204996	Unrelated	NA	-12.0068
I26764	I26763	1.00183	0.00492787	0.258828	0.00127315	Unrelated	NA	-19.3955
I15533	I15510	1.00185	0.00702705	0.25802	0.00180976	Unrelated	NA	-13.6051
I15513	I15514	1.00187	0.00833861	0.258025	0.00214755	Unrelated	NA	-11.4675
I26766	I26765	1.00189	0.00507298	0.260474	0.00131889	Unrelated	NA	-18.8523
I15539	I15537	1.00192	0.013972	0.257943	0.00359709	Unrelated	NA	-6.84699
I15526	I15525	1.00193	0.00717108	0.258041	0.00184686	Unrelated	NA	-13.3429
I15513	I15503	1.00197	0.0207241	0.258049	0.00533735	Unrelated	NA	-4.61866
I15537	I15552	1.002	0.00665836	0.257966	0.00171419	Unrelated	NA	-14.381
I15545	I15553	1.00202	0.00576965	0.257969	0.0014854	Unrelated	NA	-16.5982
I15545	I15546	1.00202	0.00567751	0.257971	0.00146167	Unrelated	NA	-16.8688
I15534	I15510	1.00204	0.00998291	0.258067	0.00257103	Unrelated	NA	-9.59499
I15521	I15529	1.00204	0.00806795	0.258067	0.00207784	Unrelated	NA	-11.8725
I15518	I15495	1.00223	0.00764134	0.258116	0.00196797	Unrelated	NA	-12.5602
I15527	I15517	1.00224	0.00772669	0.258119	0.00198995	Unrelated	NA	-12.4231
I26704	I26707	1.00225	0.00465823	0.260751	0.00121192	Unrelated	NA	-20.6078
I28390	I28397	1.00227	0.00533872	0.256961	0.00136873	Unrelated	NA	-17.9861
I15534	I15513	1.00229	0.011599	0.258132	0.00298723	Unrelated	NA	-8.27988
I15534	I15527	1.00233	0.00981681	0.258143	0.00252825	Unrelated	NA	-9.7872
I26718	I26709	1.00239	0.00579045	0.26079	0.00150648	Unrelated	NA	-16.604
I15507	I15525	1.00242	0.00655696	0.258166	0.0016887	Unrelated	NA	-14.667
I15544	I15552	1.00243	0.00646641	0.258076	0.00166478	Unrelated	NA	-14.8744
I15542	I15545	1.00246	0.00566784	0.258084	0.00145919	Unrelated	NA	-16.975
I15488	I15522	1.00248	0.00626649	0.25818	0.00161389	Unrelated	NA	-15.3557
I15546	I26846	1.00248	0.00755399	0.258089	0.00194477	Unrelated	NA	-12.7393
I15516	I15508	1.0025	0.00736593	0.258187	0.00189704	Unrelated	NA	-13.0672
I28390	I28398	1.00252	0.004766	0.257024	0.0012219	Unrelated	NA	-20.1989
I15504	I15520	1.00254	0.00543794	0.258196	0.0014005	Unrelated	NA	-17.7068
I15515	I15492	1.00254	0.01098	0.258197	0.00282781	Unrelated	NA	-8.7695
I15542	I15544	1.00255	0.00598722	0.258106	0.00154141	Unrelated	NA	-16.084
I15521	I15522	1.00256	0.00824637	0.258203	0.00212379	Unrelated	NA	-11.6795
I15510	I15520	1.00257	0.00536677	0.258204	0.00138217	Unrelated	NA	-17.9473
I15545	I15555	1.00261	0.00594788	0.258121	0.00153128	Unrelated	NA	-16.2001
I15524	I15515	1.00262	0.0196428	0.258218	0.00505886	Unrelated	NA	-4.90616
I15534	I15488	1.00263	0.0105297	0.258221	0.00271185	Unrelated	NA	-9.15333
I15535	I15492	1.00267	0.00844694	0.258231	0.00217545	Unrelated	NA	-11.4151
I26704	I26702	1.00274	0.00502793	0.260879	0.0013081	Unrelated	NA	-19.1905
I28397	I28394	1.00275	0.00518297	0.257084	0.0013288	Unrelated	NA	-18.6193
I15541	I15545	1.00276	0.00572961	0.25816	0.00147509	Unrelated	NA	-16.8438
I15545	I15548	1.00276	0.00561746	0.25816	0.00144622	Unrelated	NA	-17.1802
I15521	I15492	1.00276	0.00727716	0.258253	0.00187418	Unrelated	NA	-13.262
I15533	I15504	1.00276	0.00682083	0.258254	0.00175665	Unrelated	NA	-14.1496
I26761	I28447	1.00281	0.00722754	0.259082	0.00186728	Unrelated	NA	-13.3602
I15548	I15554	1.00282	0.0080784	0.258176	0.00207978	Unrelated	NA	-11.9539
I15527	I15507	1.00284	0.00599334	0.258274	0.00154354	Unrelated	NA	-16.1164
I26707	I26719	1.00285	0.00542806	0.260908	0.0014122	Unrelated	NA	-17.7962
I15545	I15547	1.00288	0.0136619	0.258191	0.00351726	Unrelated	NA	-7.07275
I15527	I15509	1.00288	0.0106357	0.258284	0.00273915	Unrelated	NA	-9.08532
I15489	I15523	1.0029	0.0234719	0.258289	0.00604503	Unrelated	NA	-4.11761
I15511	I15535	1.00298	0.0345127	0.25831	0.0088885	Unrelated	NA	-2.80266
I15508	I15532	1.003	0.00807799	0.258317	0.00208043	Unrelated	NA	-11.9776
I26764	I28446	1.00305	0.00486504	0.259145	0.00125691	Unrelated	NA	-19.8978
I26704	I26719	1.00306	0.00507759	0.260963	0.00132102	Unrelated	NA	-19.066
I15488	I15532	1.00306	0.00816862	0.258331	0.00210377	Unrelated	NA	-11.8517
I15533	I15508	1.00308	0.007303	0.258335	0.00188083	Unrelated	NA	-13.2585
I15534	I15523	1.00315	0.0454702	0.258354	0.0117105	Unrelated	NA	-2.1311
I15529	I15523	1.00321	0.0226939	0.258369	0.00584465	Unrelated	NA	-4.27242
I26753	I26750	1.00327	0.00482796	0.257043	0.00123694	Unrelated	NA	-20.0963
I26894	I26895	1.00333	0.00502724	0.259563	0.00130056	Unrelated	NA	-19.3105
I15510	I15532	1.00337	0.00790202	0.25841	0.00203511	Unrelated	NA	-12.2903
I15516	I15507	1.00338	0.0086889	0.258414	0.00223776	Unrelated	NA	-11.1789
I15528	I15495	1.00338	0.0074818	0.258414	0.00192688	Unrelated	NA	-12.9828
I28398	I28388	1.00346	0.00492271	0.257265	0.00126208	Unrelated	NA	-19.7473
I15488	I15525	1.00347	0.00584248	0.258438	0.00150469	Unrelated	NA	-16.641
I15533	I15522	1.00351	0.00794697	0.258446	0.00204669	Unrelated	NA	-12.2382
I15490	I15515	1.00354	0.0159988	0.258455	0.00412036	Unrelated	NA	-6.08134
I15518	I15531	1.00366	0.00817204	0.258486	0.00210465	Unrelated	NA	-11.9204
I15553	I26846	1.00367	0.00745591	0.258395	0.00191952	Unrelated	NA	-13.0664
I15522	I15486	1.00368	0.00677017	0.258491	0.00174361	Unrelated	NA	-14.3914
I28390	I28392	1.00369	0.00521794	0.257324	0.00133777	Unrelated	NA	-18.6736
I15513	I15516	1.00371	0.00779919	0.258499	0.00200862	Unrelated	NA	-12.4964
I26705	I26718	1.00374	0.0058844	0.261139	0.00153093	Unrelated	NA	-16.5667
I15488	I15496	1.00377	0.0147389	0.258515	0.00379589	Unrelated	NA	-6.61677
I15539	I15544	1.00381	0.0138971	0.258431	0.00357782	Unrelated	NA	-7.0201
I15537	I15553	1.00382	0.00645657	0.258433	0.00166224	Unrelated	NA	-15.1116
I15513	I15529	1.00384	0.00674618	0.258532	0.00173743	Unrelated	NA	-14.4664
I15526	I15532	1.00387	0.0109604	0.25854	0.00282278	Unrelated	NA	-8.90693
I15513	I15520	1.00389	0.00584967	0.258544	0.00150654	Unrelated	NA	-16.6914
I15515	I15529	1.00389	0.0135816	0.258546	0.00349784	Unrelated	NA	-7.18943
I15529	I15491	1.00392	0.0158322	0.258553	0.00407746	Unrelated	NA	-6.1692
I15542	I15543	1.00395	0.00560802	0.258466	0.00144378	Unrelated	NA	-17.4206
I15534	I15521	1.00396	0.0167576	0.258564	0.0043158	Unrelated	NA	-5.83105
I15534	I15514	1.00399	0.0184114	0.258571	0.00474172	Unrelated	NA	-5.30875
I15494	I15525	1.004	0.00858753	0.258572	0.00221165	Unrelated	NA	-11.3824
I15546	I15552	1.004	0.00714671	0.25848	0.00183992	Unrelated	NA	-13.6775
I15541	I15542	1.00402	0.00642064	0.258484	0.00165299	Unrelated	NA	-15.2272
I15533	I15532	1.00403	0.0117549	0.258581	0.00302739	Unrelated	NA	-8.31852
I15534	I15496	1.00403	0.0344162	0.258582	0.00886365	Unrelated	NA	-2.84124
I15488	I15523	1.00405	0.0204458	0.258586	0.00526566	Unrelated	NA	-4.78334
I28394	I28400	1.00406	0.00509258	0.257419	0.00130563	Unrelated	NA	-19.2067
I15522	I15508	1.00406	0.00608854	0.258589	0.00156806	Unrelated	NA	-16.0649
I26705	I26709	1.00409	0.0047334	0.26123	0.00123147	Unrelated	NA	-20.6693
I15502	I15525	1.00411	0.00908165	0.258601	0.00233891	Unrelated	NA	-10.7756
I15504	I15523	1.00414	0.0191955	0.25861	0.00494366	Unrelated	NA	-5.09982
I15504	I15502	1.00415	0.00751301	0.25861	0.00193492	Unrelated	NA	-13.0302
I15547	I15552	1.00415	0.0185452	0.258518	0.00477446	Unrelated	NA	-5.27884
I26705	I26714.v47	1.00416	0.00504495	0.26125	0.00131253	Unrelated	NA	-19.4078
I15520	I15486	1.00419	0.00631816	0.258621	0.0016272	Unrelated	NA	-15.5007
I15541	I15546	1.00423	0.00634721	0.258538	0.00163409	Unrelated	NA	-15.4359
I28398	I28394	1.00427	0.00504814	0.257473	0.00129423	Unrelated	NA	-19.4169
I15546	I15551	1.00432	0.0065763	0.258563	0.00169307	Unrelated	NA	-14.913
I15542	I26846	1.00434	0.0067293	0.258568	0.00173246	Unrelated	NA	-14.5769
I26753	I26752	1.00436	0.00496515	0.257321	0.00127209	Unrelated	NA	-19.7599
I15486	I15525	1.00439	0.0064895	0.258673	0.00167132	Unrelated	NA	-15.1226
I15548	I15552	1.00442	0.00653532	0.258587	0.00168252	Unrelated	NA	-15.0212
I15522	I15515	1.00443	0.0137085	0.258683	0.00353051	Unrelated	NA	-7.16186
I15496	I15491	1.00445	0.0437325	0.258689	0.011263	Unrelated	NA	-2.24547
I26719	I26702	1.00456	0.00518549	0.261353	0.00134909	Unrelated	NA	-18.9587
I15520	I15521	1.00465	0.00759211	0.258741	0.00195529	Unrelated	NA	-12.9613
I15526	I15521	1.00466	0.00929015	0.258743	0.00239261	Unrelated	NA	-10.593
I15507	I15515	1.00471	0.0142503	0.258755	0.00367006	Unrelated	NA	-6.90926
I15513	I15522	1.00473	0.00642254	0.258761	0.00165408	Unrelated	NA	-15.3338
I15511	I15488	1.00476	0.0192094	0.258768	0.00494724	Unrelated	NA	-5.12815
I15527	I15529	1.00477	0.00567982	0.25877	0.0014628	Unrelated	NA	-17.3448
I15520	I15496	1.00477	0.0159583	0.25877	0.00410993	Unrelated	NA	-6.1734
I15507	I15491	1.00479	0.0175408	0.258777	0.00451752	Unrelated	NA	-5.61789
I15490	I15525	1.00493	0.00717566	0.258814	0.00184804	Unrelated	NA	-13.7527
I26718	I26702	1.00496	0.00572736	0.261458	0.00149007	Unrelated	NA	-17.2349
I15537	I15542	1.00499	0.00629944	0.258734	0.00162179	Unrelated	NA	-15.6738
I15490	I15509	1.00499	0.0163766	0.258828	0.00421768	Unrelated	NA	-6.02928
I26763	I26761	1.005	0.00719932	0.259647	0.00185999	Unrelated	NA	-13.7159
I15521	I15509	1.00501	0.0189319	0.258833	0.00487578	Unrelated	NA	-5.21651
I15511	I15526	1.00503	0.0258596	0.258839	0.00665996	Unrelated	NA	-3.81991
I26751	I26752	1.0051	0.00526738	0.25751	0.00134952	Unrelated	NA	-18.7659
I28390	I28400	1.00511	0.00513354	0.257687	0.00131613	Unrelated	NA	-19.2569
I15538	I15543	1.00511	0.0121514	0.258766	0.00312839	Unrelated	NA	-8.13569
I15520	I15495	1.00519	0.00625161	0.258878	0.00161006	Unrelated	NA	-15.8257
I15513	I15521	1.00519	0.00794735	0.258878	0.00204678	Unrelated	NA	-12.4489
I15522	I15514	1.0052	0.00888047	0.258882	0.0022871	Unrelated	NA	-11.1423
I15518	I15494	1.00526	0.0103724	0.258898	0.00267135	Unrelated	NA	-9.54572
I15502	I15491	1.00528	0.0254404	0.258901	0.006552	Unrelated	NA	-3.89246
I15518	I15529	1.00529	0.00736948	0.258905	0.00189796	Unrelated	NA	-13.4394
I15542	I15552	1.00537	0.00682168	0.258831	0.00175624	Unrelated	NA	-14.5295
I15526	I15500	1.00545	0.0138524	0.258945	0.00356758	Unrelated	NA	-7.16094
I15495	I15516	1.00545	0.00817934	0.258946	0.00210653	Unrelated	NA	-12.1282
I15494	I15491	1.00546	0.0233102	0.258949	0.00600336	Unrelated	NA	-4.25604
I15543	I26846	1.0055	0.0068019	0.258867	0.00175115	Unrelated	NA	-14.5919
I15533	I15525	1.00553	0.00805452	0.258966	0.00207438	Unrelated	NA	-12.3255
I15503	I15531	1.00557	0.0241086	0.258978	0.00620899	Unrelated	NA	-4.11985
I26761	I28448	1.00559	0.00751526	0.259801	0.00194161	Unrelated	NA	-13.2189
I26707	I26718	1.00565	0.00569817	0.261636	0.00148248	Unrelated	NA	-17.4436
I15527	I15496	1.00565	0.0139749	0.258997	0.00359914	Unrelated	NA	-7.11262
I15513	I15494	1.00566	0.00861883	0.259	0.00221972	Unrelated	NA	-11.5337
I15526	I15524	1.00576	0.010035	0.259027	0.00258444	Unrelated	NA	-9.91657
I15526	I15507	1.00579	0.00787898	0.259034	0.00202917	Unrelated	NA	-12.6336
I15511	I15500	1.00586	0.0417814	0.259052	0.0107605	Unrelated	NA	-2.3841
I15515	I15517	1.00594	0.0212441	0.259074	0.00547126	Unrelated	NA	-4.69282
I15535	I15495	1.00595	0.00997569	0.259076	0.00256917	Unrelated	NA	-9.99455
I15515	I15500	1.00605	0.0259119	0.259101	0.00667343	Unrelated	NA	-3.85157
I15496	I15507	1.00606	0.0190223	0.259104	0.00489907	Unrelated	NA	-5.2472
I15529	I15532	1.00609	0.00922866	0.259111	0.00237677	Unrelated	NA	-10.8184
I15552	I15553	1.0061	0.00673188	0.25902	0.00173312	Unrelated	NA	-14.832
I15495	I15509	1.0061	0.0142137	0.259114	0.00366062	Unrelated	NA	-7.02501
I26897.v47	S26899.Y1.E2.L1	1.00612	0.0156499	0.260286	0.00404866	Unrelated	NA	-6.38169
I28448	I28446	1.00615	0.00554553	0.259945	0.00143272	Unrelated	NA	-18.0148
I15487	I15486	1.00617	0.0164186	0.259131	0.00422848	Unrelated	NA	-6.08551
I15487	I15495	1.00617	0.0166922	0.259133	0.00429895	Unrelated	NA	-5.98623
I15541	I15551	1.00622	0.00661114	0.25905	0.00170204	Unrelated	NA	-15.121
I15539	I15553	1.00627	0.0144622	0.259064	0.0037233	Unrelated	NA	-6.91601
I15490	I15527	1.00629	0.00634996	0.259162	0.00163539	Unrelated	NA	-15.7543
I26704	I26705	1.00632	0.0052178	0.26181	0.0013575	Unrelated	NA	-19.1778
I15535	I15524	1.00633	0.0141143	0.259174	0.00363503	Unrelated	NA	-7.09088
I15539	I15542	1.00634	0.0129286	0.259083	0.00332847	Unrelated	NA	-7.742
I26761	I26762	1.0064	0.00751172	0.26001	0.0019407	Unrelated	NA	-13.333
I15521	I15496	1.00641	0.0234325	0.259195	0.00603486	Unrelated	NA	-4.27459
I15522	I15529	1.00646	0.0064627	0.259207	0.00166442	Unrelated	NA	-15.5066
I28390	I28394	1.0065	0.00524783	0.258045	0.00134543	Unrelated	NA	-19.1038
I27295	I27297	1.00651	0.00494118	0.256243	0.00125796	Unrelated	NA	-20.2904
I15495	I15491	1.00653	0.0164948	0.259225	0.0042481	Unrelated	NA	-6.07967
I15543	I15548	1.00653	0.00586037	0.259132	0.00150875	Unrelated	NA	-17.112
I15545	I15552	1.00654	0.00594892	0.259133	0.00153155	Unrelated	NA	-16.8578
I15543	I15553	1.00654	0.00593902	0.259133	0.001529	Unrelated	NA	-16.8864
I15504	I15515	1.00657	0.0106254	0.259235	0.00273648	Unrelated	NA	-9.44182
I15521	I15515	1.00662	0.017855	0.259248	0.00459843	Unrelated	NA	-5.62141
I15520	I15488	1.00666	0.00537213	0.259258	0.00138355	Unrelated	NA	-18.6909
I15490	I15528	1.0068	0.00822089	0.259295	0.00211723	Unrelated	NA	-12.2315
I15527	I15526	1.00682	0.00631524	0.2593	0.00162644	Unrelated	NA	-15.9258
I15533	I15503	1.00684	0.0285587	0.259305	0.00735508	Unrelated	NA	-3.52238
I15487	I15520	1.00685	0.014209	0.259306	0.00365944	Unrelated	NA	-7.07985
I15526	I15509	1.00686	0.0158877	0.259309	0.00409175	Unrelated	NA	-6.33251
I15507	I15494	1.00687	0.00915856	0.259312	0.00235872	Unrelated	NA	-10.9864
I15513	I15495	1.00691	0.0064287	0.259322	0.00165566	Unrelated	NA	-15.6575
I15524	I15509	1.00692	0.0202678	0.259324	0.00521982	Unrelated	NA	-4.96684
I26705	I26702	1.00694	0.00520901	0.261974	0.00135521	Unrelated	NA	-19.3308
I15542	I15555	1.00695	0.0064712	0.259238	0.00166601	Unrelated	NA	-15.5605
I26753	I26751	1.00698	0.00498276	0.257991	0.0012766	Unrelated	NA	-20.215
I26718	I26714.v47	1.00699	0.00546659	0.261986	0.00142223	Unrelated	NA	-18.4288
I27298	I27296	1.00711	0.00501465	0.256395	0.00127666	Unrelated	NA	-20.1121
I15490	I15522	1.00722	0.00728034	0.259402	0.001875	Unrelated	NA	-13.8686
I15537	I15555	1.00723	0.00662539	0.259312	0.00170571	Unrelated	NA	-15.2418
I15535	I15491	1.00726	0.0260882	0.259412	0.00671882	Unrelated	NA	-3.87176
I15552	I26846	1.00726	0.0079109	0.259319	0.00203666	Unrelated	NA	-12.7682
I15496	I15532	1.00733	0.0272115	0.259431	0.00700813	Unrelated	NA	-3.71464
I15534	I15486	1.00735	0.0124581	0.259435	0.00320848	Unrelated	NA	-8.11509
I28398	I28397	1.00745	0.00521591	0.258287	0.00133724	Unrelated	NA	-19.4013
I15543	I15552	1.00763	0.00643588	0.259413	0.00165692	Unrelated	NA	-15.7518
I15487	I15508	1.00764	0.0141902	0.259511	0.00365458	Unrelated	NA	-7.14525
I26705	I26708	1.00769	0.00504928	0.262168	0.00131366	Unrelated	NA	-20.0899
I15491	I15514	1.0077	0.0235484	0.259526	0.00606472	Unrelated	NA	-4.30826
I15509	I15529	1.00781	0.0135458	0.259553	0.00348863	Unrelated	NA	-7.4973
I15538	I15555	1.00789	0.0162136	0.259481	0.00417418	Unrelated	NA	-6.26871
I15516	I15491	1.0079	0.0224432	0.259576	0.00578009	Unrelated	NA	-4.52906
I15543	I15546	1.00797	0.00605641	0.259501	0.00155922	Unrelated	NA	-16.7952
I28397	I28392	1.00808	0.0052944	0.258449	0.00135737	Unrelated	NA	-19.2333
I15535	I15526	1.00808	0.0115214	0.259625	0.00296724	Unrelated	NA	-8.83868
I15533	I15534	1.00814	0.0164777	0.25964	0.00424372	Unrelated	NA	-6.18368
I15488	I15502	1.00815	0.00808074	0.259643	0.00208113	Unrelated	NA	-12.6108
I15520	I15525	1.00816	0.00592388	0.259644	0.00152565	Unrelated	NA	-17.203
I15522	I15532	1.00816	0.00935706	0.259645	0.00240984	Unrelated	NA	-10.8916
I15544	I15545	1.00827	0.00538476	0.259579	0.00138631	Unrelated	NA	-18.9458
I15543	I15551	1.00829	0.00613867	0.259585	0.0015804	Unrelated	NA	-16.6232
I15534	I15520	1.00832	0.0108627	0.259686	0.00279761	Unrelated	NA	-9.39666
I15540	I15542	1.00834	0.00567835	0.259596	0.00146189	Unrelated	NA	-17.9782
I15533	I15500	1.00835	0.0158098	0.259692	0.00407169	Unrelated	NA	-6.45786
I15538	I15544	1.00835	0.0142211	0.259601	0.00366121	Unrelated	NA	-7.1798
I15488	I15515	1.00837	0.0113097	0.259697	0.00291274	Unrelated	NA	-9.02904
I15515	I15532	1.00843	0.0208947	0.259714	0.00538128	Unrelated	NA	-4.8903
I15504	I15509	1.00846	0.0109511	0.259721	0.00282038	Unrelated	NA	-9.33306
I15535	I15518	1.00846	0.0113793	0.259721	0.00293066	Unrelated	NA	-8.98189
I15487	I15522	1.00852	0.0168824	0.259736	0.00434793	Unrelated	NA	-6.05757
I15495	I15522	1.0086	0.00672474	0.259757	0.00173191	Unrelated	NA	-15.2195
I15527	I15525	1.00864	0.00584584	0.259769	0.00150555	Unrelated	NA	-17.5156
I15535	I15531	1.00867	0.0113783	0.259774	0.0029304	Unrelated	NA	-9.00093
I15521	I15517	1.00869	0.0127619	0.25978	0.00328674	Unrelated	NA	-8.02674
I15535	I15496	1.00869	0.0281263	0.25978	0.00724373	Unrelated	NA	-3.64209
I15537	I15548	1.00871	0.00615541	0.259692	0.00158471	Unrelated	NA	-16.6454
I15495	I15500	1.00884	0.0120495	0.259818	0.00310327	Unrelated	NA	-8.51364
I15533	I15495	1.00887	0.00823181	0.259826	0.00212004	Unrelated	NA	-12.4657
I28397	I28388	1.00892	0.00527516	0.258666	0.00135244	Unrelated	NA	-19.4634
I15525	I15514	1.00895	0.00889105	0.259847	0.00228982	Unrelated	NA	-11.5508
I26764	I26762	1.00902	0.00496554	0.260685	0.00128288	Unrelated	NA	-20.6959
I26761	I28446	1.00907	0.00737604	0.260699	0.00190564	Unrelated	NA	-13.9396
I15521	I15502	1.00912	0.0122837	0.259891	0.00316359	Unrelated	NA	-8.37446
I15495	I15496	1.00915	0.0178077	0.2599	0.00458625	Unrelated	NA	-5.77853
I15510	I15516	1.00915	0.00707433	0.2599	0.00182194	Unrelated	NA	-14.5459
I15491	I15492	1.00927	0.0141611	0.25993	0.00364709	Unrelated	NA	-7.27493
I15521	I15525	1.00933	0.00799292	0.259945	0.00205852	Unrelated	NA	-12.8963
I15528	I15515	1.00934	0.0159125	0.259949	0.00409815	Unrelated	NA	-6.47869
I15520	I15528	1.00937	0.00669779	0.259956	0.00172497	Unrelated	NA	-15.3961
I15522	I15525	1.00942	0.00644976	0.259969	0.00166109	Unrelated	NA	-15.9962
I15527	I15491	1.00943	0.0126442	0.259972	0.00325641	Unrelated	NA	-8.16041
I15535	I15521	1.00945	0.0130655	0.259976	0.00336492	Unrelated	NA	-7.89852
I15535	I15527	1.00955	0.00803813	0.260002	0.00207016	Unrelated	NA	-12.8511
I28390	I28388	1.00957	0.0051618	0.258832	0.00132337	Unrelated	NA	-20.0163
I15515	I15486	1.00963	0.0134792	0.260023	0.00347146	Unrelated	NA	-7.66953
I15495	I15515	1.00966	0.0131276	0.260029	0.00338092	Unrelated	NA	-7.87693
I15518	I15524	1.00968	0.0101276	0.260035	0.00260829	Unrelated	NA	-10.2123
I15525	I15491	1.00969	0.0159184	0.260037	0.00409967	Unrelated	NA	-6.49793
I15529	I15525	1.00971	0.00633751	0.260043	0.00163218	Unrelated	NA	-16.3245
I15535	I15514	1.00973	0.0139986	0.260048	0.00360523	Unrelated	NA	-7.39193
I15522	I15491	1.00974	0.0167412	0.26005	0.00431156	Unrelated	NA	-6.18149
I15489	I15503	1.00976	0.0215258	0.260057	0.0055438	Unrelated	NA	-4.80885
I15535	I15507	1.00989	0.0102631	0.26009	0.00264318	Unrelated	NA	-10.0983
I15527	I15524	1.00991	0.00693956	0.260096	0.00178723	Unrelated	NA	-14.938
I15533	I15521	1.00993	0.0106591	0.2601	0.00274517	Unrelated	NA	-9.72705
I15534	I15494	1.00996	0.0180289	0.260108	0.00464321	Unrelated	NA	-5.75248
I15528	I15517	1.01003	0.0108926	0.260127	0.00280531	Unrelated	NA	-9.52797
I15533	I15520	1.01009	0.00724484	0.260141	0.00186586	Unrelated	NA	-14.3327
I15510	I15515	1.01023	0.0112422	0.260178	0.00289535	Unrelated	NA	-9.24937
I15543	I15545	1.01028	0.00559838	0.260096	0.0014413	Unrelated	NA	-18.5817
I15545	I15551	1.01031	0.00576572	0.260103	0.00148438	Unrelated	NA	-18.0473
I15490	I15520	1.01037	0.00672624	0.260214	0.00173229	Unrelated	NA	-15.4798
I26747	I26746	1.01038	0.00530496	0.260647	0.00136852	Unrelated	NA	-19.6286
I15551	I15552	1.01043	0.00687959	0.260135	0.00177115	Unrelated	NA	-15.1432
I15537	I15551	1.01045	0.00665703	0.260141	0.00171385	Unrelated	NA	-15.6528
I15533	I15492	1.01057	0.00717705	0.260266	0.0018484	Unrelated	NA	-14.5359
I15539	I15552	1.01059	0.0162336	0.260177	0.00417933	Unrelated	NA	-6.4276
I15494	I15532	1.0106	0.0138642	0.260273	0.00357062	Unrelated	NA	-7.52665
I15503	I15491	1.01062	0.0548305	0.260279	0.0141212	Unrelated	NA	-1.90356
I15510	I15511	1.01063	0.0190623	0.26028	0.00490936	Unrelated	NA	-5.4757
I15516	I15532	1.01094	0.0123643	0.26036	0.00318433	Unrelated	NA	-8.46695
I15537	I15545	1.01095	0.00573111	0.260269	0.00147547	Unrelated	NA	-18.2686
I15533	I15507	1.01103	0.00848899	0.260382	0.00218628	Unrelated	NA	-12.3426
I15513	I15509	1.01104	0.0130067	0.260387	0.00334979	Unrelated	NA	-8.05681
I15487	I15490	1.01108	0.0193635	0.260396	0.00498694	Unrelated	NA	-5.41365
I15534	I15531	1.01115	0.0141543	0.260414	0.00364534	Unrelated	NA	-7.4112
I15540	I15554	1.01122	0.00772585	0.260339	0.00198902	Unrelated	NA	-13.5871
I15534	I15532	1.01134	0.0198036	0.260464	0.00510026	Unrelated	NA	-5.30686
I15487	I15526	1.01152	0.0194457	0.26051	0.00500809	Unrelated	NA	-5.41367
I15520	I15526	1.01153	0.0065101	0.260513	0.00167663	Unrelated	NA	-16.1722
I15533	I15516	1.01157	0.0106056	0.260523	0.00273139	Unrelated	NA	-9.93087
I15527	I15532	1.01158	0.0076555	0.260526	0.00197162	Unrelated	NA	-13.7593
I15495	I15525	1.01164	0.00646704	0.26054	0.00166554	Unrelated	NA	-16.296
I15533	I15529	1.01165	0.00805519	0.260544	0.00207455	Unrelated	NA	-13.0852
I15528	I15529	1.01166	0.00765602	0.260547	0.00197175	Unrelated	NA	-13.7689
I15487	I15531	1.01167	0.0184905	0.260549	0.0047621	Unrelated	NA	-5.70153
I15539	I15543	1.01178	0.0118452	0.260482	0.00304954	Unrelated	NA	-8.90889
I15511	I15494	1.01184	0.0305332	0.260591	0.00786361	Unrelated	NA	-3.45811
I15511	I15529	1.01206	0.0224925	0.260649	0.00579278	Unrelated	NA	-4.70426
I15533	I15526	1.0121	0.00949305	0.260658	0.00244487	Unrelated	NA	-11.1501
I15513	I15535	1.01212	0.0091804	0.260664	0.00236434	Unrelated	NA	-11.5323
I15511	I15502	1.01219	0.033684	0.260681	0.00867506	Unrelated	NA	-3.14501
I15508	I15515	1.01219	0.0115948	0.260682	0.00298615	Unrelated	NA	-9.13676
I15513	I15526	1.01228	0.00704415	0.260706	0.00181417	Unrelated	NA	-15.0528
I15520	I15502	1.01248	0.00827	0.260758	0.00212988	Unrelated	NA	-12.8457
I15535	I15508	1.01253	0.00856222	0.260769	0.00220514	Unrelated	NA	-12.4121
I15542	I15546	1.01269	0.00598302	0.260717	0.00154033	Unrelated	NA	-17.7901
I15545	I26846	1.01293	0.00675103	0.26078	0.00173805	Unrelated	NA	-15.8027
I15545	I15554	1.01298	0.00732228	0.260792	0.00188512	Unrelated	NA	-14.5764
I15533	I15535	1.01304	0.0130328	0.2609	0.0033565	Unrelated	NA	-8.19361
I15502	I15514	1.01304	0.0137395	0.260902	0.00353851	Unrelated	NA	-7.77276
I15533	I15488	1.01305	0.00712214	0.260904	0.00183426	Unrelated	NA	-14.9955
I15534	I15515	1.01307	0.0272941	0.260908	0.0070294	Unrelated	NA	-3.91354
I15520	I15535	1.0133	0.00847669	0.260967	0.00218311	Unrelated	NA	-12.6282
I15534	I15517	1.0133	0.0199016	0.260969	0.00512551	Unrelated	NA	-5.37918
I15507	I15523	1.01335	0.0246903	0.260981	0.0063588	Unrelated	NA	-4.3377
I15538	I15552	1.01349	0.0159553	0.260924	0.0041077	Unrelated	NA	-6.72155
I15487	I15527	1.01353	0.0127657	0.261028	0.00328772	Unrelated	NA	-8.40392
I15513	I15491	1.01359	0.0159496	0.261044	0.0041077	Unrelated	NA	-6.73023
I15528	I15523	1.01388	0.0272471	0.261117	0.0070173	Unrelated	NA	-3.95011
I15542	I15554	1.01391	0.00771156	0.26103	0.00198534	Unrelated	NA	-13.9602
I15503	I15508	1.01391	0.0190435	0.261124	0.00490452	Unrelated	NA	-5.65322
I15486	I15491	1.01392	0.0167994	0.261129	0.00432655	Unrelated	NA	-6.40942
I15504	I15516	1.01394	0.00706855	0.261134	0.00182045	Unrelated	NA	-15.2357
I15489	I15535	1.01403	0.00956565	0.261155	0.00246356	Unrelated	NA	-11.267
I15515	I15494	1.01413	0.0195692	0.261183	0.0050399	Unrelated	NA	-5.5129
I15525	I15523	1.01459	0.0230814	0.2613	0.00594445	Unrelated	NA	-4.69374
I15516	I15525	1.01464	0.00793913	0.261312	0.00204466	Unrelated	NA	-13.652
I15490	I15496	1.01466	0.0214485	0.261319	0.00552391	Unrelated	NA	-5.0545
I15528	I15509	1.01471	0.0161365	0.26133	0.00415585	Unrelated	NA	-6.72122
I15528	I15522	1.0151	0.00748664	0.261431	0.00192813	Unrelated	NA	-14.539
I15502	I15486	1.0151	0.00946288	0.261431	0.0024371	Unrelated	NA	-11.5027
I15509	I15525	1.0151	0.01327	0.261433	0.00341758	Unrelated	NA	-8.20304
I15496	I15524	1.01512	0.0255139	0.261437	0.00657092	Unrelated	NA	-4.26708
I15490	I15516	1.01513	0.00997026	0.26144	0.00256777	Unrelated	NA	-10.9206
I15527	I15502	1.01538	0.00736831	0.261502	0.00189765	Unrelated	NA	-14.8101
I15531	I15523	1.01548	0.0264398	0.26153	0.00680937	Unrelated	NA	-4.13134
I15534	I15529	1.01568	0.0118892	0.261582	0.00306199	Unrelated	NA	-9.20441
I15518	I15525	1.01575	0.00731836	0.261598	0.00188479	Unrelated	NA	-14.962
I15526	I15491	1.01594	0.0195208	0.261649	0.00502743	Unrelated	NA	-5.61939
I15522	I15524	1.01606	0.00914972	0.261679	0.00235644	Unrelated	NA	-12.0015
I15511	I15522	1.01614	0.0232452	0.261698	0.00598664	Unrelated	NA	-4.72725
I15511	I15495	1.01649	0.0237314	0.261789	0.00611184	Unrelated	NA	-4.64516
I15535	I15517	1.01656	0.0160264	0.261808	0.00412749	Unrelated	NA	-6.88316
I15520	I15523	1.01661	0.0210217	0.261821	0.00541399	Unrelated	NA	-5.24998
I15507	I15532	1.01664	0.0100337	0.261827	0.00258411	Unrelated	NA	-11.0014
I15511	I15532	1.01679	0.0341871	0.261866	0.00880464	Unrelated	NA	-3.23332
I15487	I15524	1.01685	0.0233113	0.261883	0.00600365	Unrelated	NA	-4.7446
I15490	I15535	1.01699	0.0113531	0.261919	0.00292392	Unrelated	NA	-9.75443
I15547	I15555	1.01722	0.018141	0.261883	0.00467041	Unrelated	NA	-6.11714
I15511	I15492	1.01756	0.019755	0.262066	0.00508775	Unrelated	NA	-5.63463
I15551	I26846	1.01767	0.00765529	0.261999	0.00197085	Unrelated	NA	-14.5548
I15535	I15503	1.01772	0.0339538	0.262105	0.00874455	Unrelated	NA	-3.28286
I15520	I15532	1.01782	0.0084117	0.262133	0.00216637	Unrelated	NA	-13.2643
I15503	I15516	1.01823	0.028682	0.262238	0.00738683	Unrelated	NA	-3.9042
I15533	I15487	1.01824	0.0218017	0.26224	0.00561486	Unrelated	NA	-5.13678
I15511	I15523	1.01833	0.0836372	0.262264	0.0215402	Unrelated	NA	-1.3401
I15515	I15491	1.01835	0.0343615	0.262269	0.00884955	Unrelated	NA	-3.2624
I15515	I15514	1.01835	0.0202242	0.26227	0.00520861	Unrelated	NA	-5.54304
I15528	I15514	1.01842	0.0104902	0.262287	0.00270167	Unrelated	NA	-10.6931
I15535	I15494	1.01843	0.01389	0.262289	0.00357728	Unrelated	NA	-8.07625
I15490	I15517	1.01859	0.0111359	0.26233	0.00286797	Unrelated	NA	-10.0879
I15521	I15503	1.01876	0.0285761	0.262374	0.00735957	Unrelated	NA	-3.93715
I15535	I15486	1.01888	0.00973689	0.262404	0.00250766	Unrelated	NA	-11.5669
I15496	I15522	1.01888	0.0175923	0.262405	0.00453076	Unrelated	NA	-6.40222
I15531	I15509	1.01892	0.0156265	0.262416	0.0040245	Unrelated	NA	-7.2103
I15516	I15517	1.01893	0.0127716	0.262418	0.00328922	Unrelated	NA	-8.82266
I15526	I15523	1.01941	0.0274068	0.262542	0.00705843	Unrelated	NA	-4.12899
I15535	I15509	1.01948	0.0220228	0.26256	0.00567181	Unrelated	NA	-5.14151
I15502	I15516	1.01961	0.0129735	0.262594	0.00334124	Unrelated	NA	-8.73815
I15511	I15509	1.01962	0.0478239	0.262595	0.0123167	Unrelated	NA	-2.37054
I15533	I15513	1.01979	0.00801923	0.262639	0.00206529	Unrelated	NA	-14.1582
I15513	I15496	1.01989	0.0170271	0.262666	0.00438521	Unrelated	NA	-6.67433
I15496	I15508	1.02	0.0156623	0.262693	0.00403372	Unrelated	NA	-7.26239
I15513	I15523	1.02006	0.0230937	0.262708	0.00594763	Unrelated	NA	-4.92798
I15496	I15492	1.02062	0.0151512	0.262854	0.00390207	Unrelated	NA	-7.54875
I15528	I15491	1.02073	0.0195124	0.262882	0.00502527	Unrelated	NA	-5.8672
I15494	I15509	1.02109	0.0198506	0.262973	0.00511238	Unrelated	NA	-5.78496
I15516	I15515	1.0211	0.0185238	0.262977	0.00477066	Unrelated	NA	-6.20012
I15528	I15516	1.02146	0.00938581	0.263071	0.00241725	Unrelated	NA	-12.2753
I15534	I15526	1.02158	0.0146975	0.263101	0.00378524	Unrelated	NA	-7.84707
I15535	I15525	1.02168	0.00948262	0.263126	0.00244218	Unrelated	NA	-12.1727
I15526	I15522	1.02172	0.00734473	0.263135	0.00189158	Unrelated	NA	-15.7209
I15520	I15503	1.02178	0.0193549	0.263152	0.00498472	Unrelated	NA	-5.96911
I15503	I15507	1.02219	0.0232459	0.263257	0.00598682	Unrelated	NA	-4.98742
I15533	I15502	1.02221	0.0122308	0.263263	0.00314995	Unrelated	NA	-9.48123
I15539	I15545	1.02237	0.0118371	0.26321	0.00304747	Unrelated	NA	-9.81014
I15535	I15528	1.02248	0.0113147	0.263333	0.00291402	Unrelated	NA	-10.2727
I15528	I15496	1.02252	0.020891	0.263344	0.00538033	Unrelated	NA	-5.56573
I15503	I15525	1.02261	0.0214401	0.263366	0.00552174	Unrelated	NA	-5.42734
I15495	I15532	1.02267	0.00926306	0.26338	0.00238563	Unrelated	NA	-12.5677
I15504	I15535	1.02372	0.00804657	0.263651	0.00207233	Unrelated	NA	-14.5984
I15533	I15515	1.02375	0.0186517	0.26366	0.00480361	Unrelated	NA	-6.2999
I15511	I15507	1.02466	0.0243403	0.263894	0.00626866	Unrelated	NA	-4.86483
I15491	I15523	1.02505	0.0580129	0.263994	0.0149408	Unrelated	NA	-2.04778
I15509	I15523	1.0251	0.0496628	0.264007	0.0127903	Unrelated	NA	-2.39313
I15496	I15499	1.02546	0.0458142	0.264099	0.0117991	Unrelated	NA	-2.602
I15527	I15523	1.0255	0.0191675	0.264109	0.00493645	Unrelated	NA	-6.22127
I15511	I15524	1.02569	0.032297	0.264158	0.00831786	Unrelated	NA	-3.69807
I15494	I15523	1.02569	0.0329322	0.26416	0.00848144	Unrelated	NA	-3.62699
I15533	I15509	1.02606	0.0184583	0.264254	0.00475381	Unrelated	NA	-6.49073
I15513	I15532	1.02706	0.00891383	0.264512	0.00229569	Unrelated	NA	-13.5532
I15534	I15518	1.0274	0.0150393	0.2646	0.00387327	Unrelated	NA	-8.05584
I15503	I15529	1.02746	0.0220382	0.264615	0.00567577	Unrelated	NA	-5.49997
I15518	I15503	1.02747	0.0260851	0.264617	0.00671804	Unrelated	NA	-4.64702
I15511	I15499	1.02817	0.0573534	0.264797	0.0147709	Unrelated	NA	-2.12574
I15487	I15516	1.0284	0.0219071	0.264856	0.005642	Unrelated	NA	-5.57562
I15515	I15525	1.02852	0.0130351	0.264887	0.00335709	Unrelated	NA	-9.37991
I15522	I15509	1.02858	0.0142209	0.264902	0.00366248	Unrelated	NA	-8.60192
I15496	I15516	1.02924	0.023656	0.265074	0.00609243	Unrelated	NA	-5.1993
I15518	I15496	1.02944	0.0211195	0.265124	0.00543917	Unrelated	NA	-5.83291
I15496	I15517	1.02952	0.0276311	0.265146	0.00711619	Unrelated	NA	-4.46132
I15535	I15502	1.02979	0.01555	0.265214	0.00400479	Unrelated	NA	-7.94444
I15511	I15525	1.02997	0.022797	0.265262	0.0058712	Unrelated	NA	-5.42718
I15526	I15503	1.03008	0.0251968	0.26529	0.00648926	Unrelated	NA	-4.91454
I15502	I15523	1.03106	0.0353124	0.265542	0.00909445	Unrelated	NA	-3.53441
I15511	I15520	1.03244	0.0206296	0.265898	0.00531299	Unrelated	NA	-6.11716
I15524	I15523	1.03267	0.0331809	0.265957	0.0085455	Unrelated	NA	-3.81005
I15503	I15494	1.03401	0.0305354	0.266302	0.00786418	Unrelated	NA	-4.18402
I15539	I15554	1.03475	0.0224748	0.266397	0.00578614	Unrelated	NA	-5.71771
I15507	I15509	1.03488	0.0150363	0.266526	0.0038725	Unrelated	NA	-8.55472
I15503	I15509	1.03601	0.0458981	0.266817	0.0118207	Unrelated	NA	-2.82715
I15534	I15535	1.03605	0.0205449	0.266828	0.00529119	Unrelated	NA	-6.31801
I15535	I15532	1.03636	0.0156431	0.266907	0.00402876	Unrelated	NA	-8.31738
I15496	I15523	1.0368	0.0635927	0.267021	0.0163778	Unrelated	NA	-2.05298
I15511	I15515	1.03701	0.0474647	0.267074	0.0122242	Unrelated	NA	-2.75482
I15534	I15516	1.03709	0.0170088	0.267096	0.00438048	Unrelated	NA	-7.69266
I15516	I15509	1.03738	0.0191589	0.267169	0.00493423	Unrelated	NA	-6.84431
I15487	I15523	1.03882	0.0579257	0.26754	0.0149183	Unrelated	NA	-2.28857
I15509	I15491	1.03943	0.0352321	0.267698	0.00907378	Unrelated	NA	-3.78016
I15539	I15547	1.04044	0.0403429	0.267862	0.0103863	Unrelated	NA	-3.32627
I15511	I15527	1.04179	0.0186975	0.268306	0.0048154	Unrelated	NA	-7.24925
I15509	I15532	1.0419	0.0217954	0.268334	0.00561324	Unrelated	NA	-6.22392
I15514	I15523	1.04201	0.0341778	0.268362	0.00880224	Unrelated	NA	-3.9722
I15533	I15511	1.04251	0.030146	0.26849	0.00776389	Unrelated	NA	-4.51991
I15486	I15523	1.04277	0.0244751	0.268558	0.00630339	Unrelated	NA	-5.57788
I15496	I15509	1.04394	0.0382733	0.26886	0.009857	Unrelated	NA	-3.59767
I15487	I15525	1.0449	0.0163117	0.269107	0.00420096	Unrelated	NA	-8.50011
I15495	I15503	1.04585	0.0225522	0.269351	0.00580816	Unrelated	NA	-6.19004
I15534	I15525	1.04634	0.0124537	0.269477	0.00320737	Unrelated	NA	-11.2486
I15521	I15523	1.04725	0.0308192	0.269711	0.00793726	Unrelated	NA	-4.57498
I15511	I15496	1.04735	0.0604471	0.269738	0.0155677	Unrelated	NA	-2.33435
I15502	I15499	1.05171	0.0261332	0.270861	0.00673043	Unrelated	NA	-5.56621
I15528	I15499	1.05446	0.0202814	0.271567	0.00522332	Unrelated	NA	-7.30749
I15515	I15499	1.05557	0.0363839	0.271855	0.00937041	Unrelated	NA	-4.10403
I15525	I15499	1.05707	0.0169396	0.272242	0.00436268	Unrelated	NA	-8.90365
I15511	I15518	1.05923	0.0281837	0.272796	0.00725852	Unrelated	NA	-5.42785
I15518	I15499	1.05929	0.0207654	0.272813	0.00534797	Unrelated	NA	-7.37008
I15487	I15503	1.06075	0.0555354	0.273187	0.0143027	Unrelated	NA	-2.78193
I15487	I15499	1.06282	0.0433204	0.27372	0.0111569	Unrelated	NA	-3.61412
I15503	I15499	1.06286	0.0567002	0.273733	0.0146027	Unrelated	NA	-2.76212
I15529	I15499	1.06514	0.0169181	0.27432	0.00435713	Unrelated	NA	-9.39199
I15534	I15503	1.06531	0.0418676	0.274363	0.0107827	Unrelated	NA	-3.79914
I15503	I15523	1.06588	0.0782911	0.27451	0.0201633	Unrelated	NA	-2.03894
I15534	I15499	1.06777	0.0344039	0.274997	0.00886046	Unrelated	NA	-4.69484
I15532	I15499	1.06945	0.0270386	0.275428	0.00696359	Unrelated	NA	-6.03573
I15517	I15499	1.07086	0.0268914	0.275792	0.00692569	Unrelated	NA	-6.12118
I15491	I15499	1.07258	0.0428937	0.276234	0.011047	Unrelated	NA	-3.87763
I15508	I15499	1.07259	0.0149163	0.276237	0.00384159	Unrelated	NA	-11.1513
I15524	I15499	1.07371	0.0252561	0.276527	0.00650451	Unrelated	NA	-6.63059
I15494	I15499	1.07389	0.0249439	0.276573	0.00642412	Unrelated	NA	-6.7207
I15516	I15523	1.07471	0.0314869	0.276784	0.00810923	Unrelated	NA	-5.35019
I15526	I15499	1.07619	0.0205334	0.277164	0.00528822	Unrelated	NA	-8.27608
I15510	I15499	1.07642	0.0145667	0.277225	0.00375156	Unrelated	NA	-11.6822
I15509	I15499	1.07785	0.037549	0.277593	0.00967047	Unrelated	NA	-4.57008
I15513	I15499	1.07962	0.0165254	0.278049	0.00425599	Unrelated	NA	-10.4914
I15514	I15499	1.0797	0.0248488	0.278069	0.00639962	Unrelated	NA	-6.98019
I15504	I15499	1.08006	0.0138047	0.278161	0.00355531	Unrelated	NA	-12.5903
I15535	I15523	1.08049	0.036978	0.278273	0.00952341	Unrelated	NA	-4.71206
I15499	I15492	1.08099	0.0143792	0.278401	0.00370326	Unrelated	NA	-12.1522
I15490	I15499	1.08115	0.020796	0.278443	0.00535586	Unrelated	NA	-8.41045
I15527	I15499	1.08286	0.0135227	0.278884	0.00348268	Unrelated	NA	-13.0606
I15522	I15499	1.0839	0.0179077	0.27915	0.004612	Unrelated	NA	-9.92011
I15534	I15511	1.0843	0.0431437	0.279254	0.0111114	Unrelated	NA	-4.12697
I15521	I15499	1.08718	0.0235783	0.279994	0.00607241	Unrelated	NA	-7.67342
I15489	I15499	1.0873	0.0169507	0.280025	0.00436552	Unrelated	NA	-10.6807
I15531	I15499	1.088	0.0198941	0.280206	0.00512358	Unrelated	NA	-9.13583
I15495	I15499	1.09701	0.0180343	0.282526	0.0046446	Unrelated	NA	-10.5774
I15488	I15499	1.09915	0.0146256	0.283077	0.00376673	Unrelated	NA	-13.1889
I15486	I15499	1.09994	0.0179034	0.283283	0.0046109	Unrelated	NA	-10.8188
I15533	I15499	1.10215	0.0234339	0.28385	0.00603522	Unrelated	NA	-8.35959
I15500	I15499	1.10551	0.0331857	0.284717	0.00854673	Unrelated	NA	-6.00455
I15535	I15499	1.11027	0.0279549	0.285941	0.00719957	Unrelated	NA	-7.29811
I15520	I15499	1.11329	0.0153286	0.286721	0.00394778	Unrelated	NA	-13.507
I15516	I15499	1.12732	0.0238734	0.290332	0.00614843	Unrelated	NA	-9.25991
I15507	I15499	1.14621	0.0189312	0.295198	0.00487559	Unrelated	NA	-12.6753
I15499	I15523	1.21184	0.0654901	0.312101	0.0168665	Unrelated	NA	-4.66623
I34980	I35010	0.997778	0.00486057	0.26092	0.00127104	Unrelated	NA	-18.8307
I35008	I34980	1.00555	0.00470431	0.262951	0.00123018	Unrelated	NA	-21.1077
I35008	I35010	1.00032	0.00471276	0.261585	0.00123239	Unrelated	NA	-19.9614
I35008	I35014	1.00444	0.00555596	0.262663	0.00145289	Unrelated	NA	-17.6735
I35012	I35008	1.0063	0.00478431	0.263147	0.0012511	Unrelated	NA	-20.9112
I35012	I35010	1.00455	0.00496361	0.262691	0.00129799	Unrelated	NA	-19.8043
I35012	I35014	1.00317	0.00557216	0.262331	0.00145713	Unrelated	NA	-17.3944
I35014	I34980	0.995225	0.00566422	0.260252	0.0014812	Unrelated	NA	-15.7082
I35014	I35010	0.996749	0.00572059	0.260651	0.00149594	Unrelated	NA	-15.8199
I35095	I34980	1	0.00460955	0.261501	0.0012054	Unrelated	NA	-20.3382
I35095	I35008	1.00748	0.00463318	0.263456	0.00121158	Unrelated	NA	-21.8482
I35095	I35010	0.980195	0.00509915	0.256322	0.00133343	Unrelated	NA	-14.5015
I35095	I35012	0.995757	0.00467708	0.260391	0.00122306	Unrelated	NA	-19.1373
I35095	I35014	0.993133	0.00549224	0.259705	0.00143622	Unrelated	NA	-15.8193
I28392	I34800	1.00288	0.00471551	0.26377	0.00124023	Unrelated	NA	-20.4925
I28393	I34800	1.00352	0.00514369	0.263937	0.00135285	Unrelated	NA	-18.91
I28397	I34800	1.00258	0.00473958	0.26369	0.00124656	Unrelated	NA	-20.3242
I28398	I34800	1.00405	0.00472631	0.264077	0.00124307	Unrelated	NA	-20.6931
I28400	I34800	1.01061	0.00475578	0.265803	0.00125082	Unrelated	NA	-21.9445
I34800	I28388	0.995946	0.00474746	0.261945	0.00124864	Unrelated	NA	-18.8934
I34800	I28394	1.00902	0.00492104	0.265383	0.00129429	Unrelated	NA	-20.8833

## Sheet: Table 5
Data S2, Table 5. Distal five-way qpAdm modeling of Balkan ancient individuals between 0-1500 CE.
		CHG+EHG+Iron_Gates_HG+Levant_N+Anatolia_N
Test	Country_Site	Prop1	SE1	Prop2	SE2	Prop3	SE3	Prop4	SE4	Prop5	SE5	Pval
I13834	Albania_Barc	0.208799	0.039	0.191968	0.041	0.0211995	0.027			0.578033	0.034	0.38312
I14622	Albania_Kenete	0.262944	0.039	0.14582	0.041	0.0524375	0.028	0.100022	0.057	0.438776	0.074	0.454665
I13839	Albania_Shtike	0.300258	0.04	0.142144	0.043	0.0810079	0.028	0.0551177	0.055	0.421473	0.07	0.229722
I18792	Bulgaria_Boyanovo	0.124258	0.055	0.0814589	0.057	0.0459776	0.039	0.137287	0.076	0.611018	0.1	0.542426
I17980	Bulgaria_Ryahovets	0.316752	0.04	0.179957	0.04	0.0473799	0.028	0.0862664	0.054	0.369645	0.069	0.0725245
I10548	Bulgaria_Ryahovets	0.251435	0.041	0.255607	0.044	0.0753684	0.029			0.417589	0.036	0.00362955
I2525	Bulgaria_Samovodene	0.313624	0.059	0.328861	0.059	0.0167401	0.038	0.0983959	0.069	0.242379	0.088	5.91666e-21
I26749	Croatia_Brekinjova	0.241541	0.037	0.13386	0.041	0.119864	0.028	0.147814	0.053	0.35692	0.066	0.747282
I26748	Croatia_Brekinjova	0.288253	0.038	0.200402	0.043	0.192582	0.03	0.108061	0.058	0.210702	0.072	0.0137191
I26895	Croatia_Gardun	0.277122	0.039	0.196961	0.04	0.0279878	0.028	0.144253	0.052	0.353677	0.067	0.909717
I26897	Croatia_Gardun	0.334524	0.039	0.13233	0.04	0.0380434	0.027	0.138832	0.05	0.35627	0.065	0.64295
I26894	Croatia_Gardun	0.346288	0.041	0.0794732	0.041	0.0755904	0.028	0.103339	0.055	0.39531	0.07	0.389244
I26746	Croatia_Jagodnjak	0.395421	0.038	0.0111065	0.04	0.0646647	0.027	0.127332	0.055	0.401475	0.07	0.146622
I26745	Croatia_Jagodnjak	0.155954	0.038	0.277398	0.04	0.0973313	0.029	0.00174489	0.053	0.467572	0.068	0.355061
I26747	Croatia_Jagodnjak	0.252675	0.039	0.211968	0.042	0.209639	0.029	0.0187898	0.056	0.306929	0.071	0.393046
I28388	Croatia_Nustar	0.250987	0.042	0.223483	0.043	0.0321762	0.03	0.0706068	0.059	0.422747	0.078	2.29023e-05
I28394	Croatia_Nustar	0.247553	0.039	0.210907	0.043	0.0673599	0.029	0.0784228	0.055	0.395758	0.073	0.0169121
I28392	Croatia_Nustar	0.25268	0.041	0.143777	0.043	0.0786849	0.029			0.524859	0.036	0.102178
I28400	Croatia_Nustar	0.24427	0.04	0.189409	0.042	0.0924039	0.029	0.0953238	0.055	0.378593	0.069	0.0885504
I28397	Croatia_Nustar	0.267145	0.042	0.180548	0.04	0.0948149	0.028	0.0705261	0.057	0.386966	0.073	0.0413194
I28393	Croatia_Nustar	0.2654	0.042	0.152628	0.044	0.113935	0.03	0.116309	0.059	0.351727	0.077	1.36684e-07
I28398	Croatia_Nustar	0.309897	0.039	0.0763394	0.042	0.142485	0.028	0.0253425	0.054	0.445936	0.07	0.14876
I28390	Croatia_Nustar	0.316529	0.039	0.145283	0.042	0.233456	0.03	0.0723939	0.051	0.232339	0.066	0.585333
I34800	Croatia_Nustar	0.277785	0.041	0.198684	0.041	0.116332	0.028			0.407199	0.036	0.244018
I26751	Croatia_Osijek	0.170955	0.04	0.219177	0.039	0.0430508	0.027			0.566817	0.036	0.471437
I26753	Croatia_Osijek	0.432212	0.042	0.00138204	0.042	0.054599	0.029	0.195548	0.053	0.316259	0.07	0.367676
I26752	Croatia_Osijek	0.222136	0.04	0.227058	0.04	0.0793563	0.028	0.0102211	0.055	0.461228	0.07	0.566534
I26750	Croatia_Osijek	0.241878	0.037	0.136617	0.039	0.127659	0.027	0.106536	0.054	0.38731	0.07	0.444017
I26754	Croatia_Osijek	0.258495	0.041	0.141844	0.044	0.130829	0.029	0.126728	0.059	0.342104	0.076	0.0660099
I26765	Croatia_Sipar	0.218375	0.037	0.223205	0.04	0.0628155	0.028	0.13023	0.052	0.365375	0.067	0.0709125
I26767	Croatia_Sipar	0.247064	0.041	0.231276	0.044	0.0707783	0.031	0.122768	0.062	0.328113	0.079	0.00390189
I26766	Croatia_Sipar	0.267359	0.038	0.1314	0.039	0.123266	0.027	0.166255	0.052	0.31172	0.067	0.146851
I26762	Croatia_SisakPogorelec	0.20753	0.04	0.343506	0.044	0.00484802	0.029			0.444115	0.034	0.00480799
I26764	Croatia_SisakPogorelec	0.312271	0.039	0.143399	0.04	0.0154997	0.027	0.247078	0.058	0.281753	0.072	0.225905
I28446	Croatia_SisakPogorelec	0.223712	0.04	0.268446	0.042	0.0928343	0.028	0.0636314	0.055	0.351376	0.071	0.0122782
I26761	Croatia_SisakPogorelec	0.240694	0.059	0.231923	0.062	0.0970224	0.043	0.0831154	0.087	0.347246	0.105	0.595112
I26763	Croatia_SisakPogorelec	0.184497	0.038	0.251493	0.043	0.107794	0.029	0.0572067	0.058	0.39901	0.073	0.161269
I28448	Croatia_SisakPogorelec	0.253399	0.039	0.118071	0.04	0.120247	0.028	0.0306574	0.058	0.477626	0.073	0.684753
I28447	Croatia_SisakPogorelec	0.241052	0.036	0.135067	0.04	0.133286	0.028	0.0380314	0.055	0.452563	0.07	0.568069
I26707	Croatia_TrogirDragulin	0.372236	0.04	0.120221	0.042	0.00412167	0.029	0.0866832	0.056	0.416738	0.072	0.46061
I26708	Croatia_TrogirDragulin	0.232983	0.038	0.124906	0.038	0.060145	0.026	0.17469	0.049	0.407276	0.064	0.396971
I26704	Croatia_TrogirDragulin	0.313095	0.038	0.0896751	0.04	0.0603556	0.027	0.16694	0.054	0.369934	0.067	0.608556
I26702	Croatia_TrogirDragulin	0.230802	0.039	0.108621	0.04	0.068563	0.027	0.15402	0.055	0.437993	0.07	0.105928
I26703	Croatia_TrogirDragulin	0.272951	0.04	0.127949	0.042	0.0847555	0.028	0.0494004	0.054	0.464944	0.068	0.330395
I26705	Croatia_TrogirDragulin	0.343374	0.041	0.108317	0.043	0.149409	0.029			0.3989	0.035	0.508745
I15744	Croatia_TrogirMatijeGupca	0.301155	0.039	0.160494	0.039	0.0516032	0.027	0.204792	0.053	0.281955	0.068	0.165488
I15462	Croatia_TrogirMatijeGupca	0.239004	0.041	0.163756	0.041	0.0565303	0.029	0.0966352	0.056	0.444075	0.072	0.0131268
I15741	Croatia_TrogirMatijeGupca	0.335814	0.04	0.0942614	0.041	0.098018	0.028	0.112063	0.057	0.359843	0.072	0.271829
I15743	Croatia_TrogirMatijeGupca	0.306831	0.038	0.0973473	0.042	0.107092	0.028	0.119805	0.056	0.368925	0.07	0.584693
I15742	Croatia_TrogirMatijeGupca	0.189637	0.039	0.214161	0.042	0.156827	0.03	0.116039	0.058	0.323336	0.07	0.517602
I26714	Croatia_TrogirDobric	0.285493	0.042	0.118575	0.04	0.0587588	0.027	0.102291	0.053	0.434883	0.071	0.0257647
I26718	Croatia_TrogirDobric	0.282812	0.048	0.118326	0.049	0.0704167	0.035	0.245313	0.068	0.283132	0.088	0.69098
I26709	Croatia_TrogirDobric	0.295182	0.036	0.102322	0.038	0.0811606	0.026	0.306126	0.054	0.21521	0.068	0.0370548
I26719	Croatia_TrogirDobric	0.27051	0.041	0.238122	0.044	0.169034	0.031	0.0864254	0.059	0.235908	0.076	0.950972
I26775	Croatia_Zadar	0.289056	0.04	0.0713176	0.043	0.00623424	0.029	0.633392	0.031			2.73836e-16
I26776	Croatia_Zadar	0.285421	0.04	0.112225	0.043	0.093214	0.029	0.0359612	0.056	0.473178	0.07	0.581384
I35081	Croatia_Cepinski	0.188365	0.04	0.297327	0.042	0.180505	0.03	0.00580416	0.055	0.327999	0.069	0.535751
I34980	Croatia_Gornji	0.218678	0.039	0.272302	0.04	0.141319	0.026			0.367701	0.032	0.900048
I35008	Croatia_Gornji	0.193525	0.039	0.324898	0.041	0.0787421	0.029	0.0730439	0.054	0.32979	0.066	0.641718
I35010	Croatia_Gornji	0.238538	0.041	0.218214	0.043	0.166789	0.029			0.376459	0.034	0.044513
I35012	Croatia_Gornji	0.21293	0.037	0.267101	0.04	0.153736	0.028	0.0209925	0.051	0.345241	0.066	0.460011
I35014	Croatia_Gornji	0.16469	0.049	0.303821	0.049	0.129936	0.035	0.0305079	0.069	0.371045	0.091	0.858555
I35095	Croatia_Gornji	0.246143	0.038	0.222751	0.04	0.166199	0.028	0.0235973	0.053	0.341309	0.067	0.228921
I7833	Greece_Vranas	0.346973	0.039	0.0526684	0.039	0.0174708	0.027	0.125266	0.058	0.457622	0.076	0.0177526
I2530	Macedonia_Bitola	0.301767	0.041	0.107611	0.043	0.151258	0.03	0.116964	0.062	0.322401	0.077	0.00527042
I10495	Romania_Ploiesti	-4.35591	3.997	5.82103	3.76	-4.02298	3.577	-13.7339	20.941	17.2918	24.616	2.60061e-110
I1116	Serbia_Gomolova	0.220449	0.038	0.268587	0.039	0.148575	0.028	0.0355813	0.053	0.326807	0.066	0.62773
I27297	Serbia_Kormadin	0.121992	0.039	0.200253	0.04	0.0260351	0.028	0.095784	0.052	0.555936	0.067	0.405559
I27296	Serbia_Kormadin	0.323456	0.042	0.245812	0.044	0.0562303	0.03	0.0264772	0.054	0.348024	0.07	0.0234291
I27298	Serbia_Kormadin	0.216604	0.039	0.228169	0.042	0.0629083	0.029	0.0234899	0.058	0.468829	0.075	0.12732
I27295	Serbia_Kormadin	0.232291	0.04	0.198946	0.041	0.149273	0.029	0.0501381	0.054	0.369352	0.069	0.195631
I5404	Serbia_Lepenski	0.217326	0.049	0.26918	0.053	0.139041	0.035	0.090596	0.067	0.283858	0.086	0.0254561
I15549	Serbia_Mediana	0.25214	0.043	0.204976	0.047	0.126025	0.031	0.0504428	0.058	0.366416	0.079	0.632045
I15541	Serbia_TimacumKuline	0.219371	0.041	0.217252	0.045	0.088854	0.032	0.122281	0.064	0.352242	0.08	0.0335248
I15543	Serbia_TimacumKuline	0.238881	0.041	0.202191	0.045	0.123925	0.031	0.128171	0.061	0.306831	0.079	0.0482413
I15540	Serbia_TimacumKuline	0.288116	0.04	0.121585	0.043	0.133696	0.029	0.161457	0.056	0.295146	0.068	0.466067
I15538.I15539	Serbia_TimacumKuline	0.143093	0.044	0.243136	0.051	0.141639	0.034	0.124629	0.075	0.347502	0.089	0.845069
I15542	Serbia_TimacumKuline	0.211807	0.042	0.162915	0.044	0.146675	0.031	0.120373	0.059	0.35823	0.072	0.426657
I15537	Serbia_TimacumKuline	0.327285	0.044	0.157145	0.046	0.1598	0.032	0.0434259	0.059	0.312344	0.077	0.177721
I15551	Serbia_TimacumSlog	0.433905	0.046	0.028577	0.046	0.00123014	0.032	0.177572	0.063	0.358716	0.077	0.661833
I15554	Serbia_TimacumSlog	0.234841	0.06	0.153144	0.057	0.0244123	0.042	0.218484	0.093	0.369119	0.121	0.380272
I15546	Serbia_TimacumSlog	0.187202	0.044	0.146887	0.045	0.0365314	0.031	0.0285974	0.065	0.600782	0.083	0.860256
I15553	Serbia_TimacumSlog	0.186131	0.044	0.226637	0.047	0.0425067	0.031	0.0857919	0.063	0.458934	0.079	0.616796
I15548	Serbia_TimacumSlog	0.196942	0.041	0.178219	0.044	0.0623954	0.032	0.0480714	0.062	0.514372	0.081	0.804204
I15552	Serbia_TimacumSlog	0.153461	0.047	0.17779	0.048	0.0808296	0.034			0.587919	0.042	0.533398
I15545	Serbia_TimacumSlog	0.294126	0.043	0.239944	0.046	0.0809824	0.03	0.0381488	0.06	0.346799	0.077	0.0184635
I15544	Serbia_TimacumSlog	0.288345	0.045	0.0950435	0.046	0.100662	0.032	0.0225276	0.061	0.493422	0.079	0.83673
I15547	Serbia_TimacumSlog	0.272324	0.112	0.0130304	0.091	0.177688	0.075	0.0637608	0.162	0.473196	0.242	0.272606
I15555	Serbia_TimacumSlog	0.255672	0.038	0.139395	0.028			0.07937	0.07	0.525563	0.086	0.687172
I15524	Serbia_ViminaciumViseGrobalja	0.447684	0.062	0.0404094	0.061	0.0155975	0.041	0.257755	0.089	0.238554	0.112	0.0247315
I15513	Serbia_ViminaciumViseGrobalja	0.401893	0.043	0.0741304	0.047	0.017272	0.031	0.21004	0.067	0.296665	0.087	0.0794864
I15525	Serbia_ViminaciumViseGrobalja	0.484703	0.048	0.00799245	0.049	0.0385146	0.034	0.0919942	0.063	0.376796	0.081	0.761705
I15518	Serbia_ViminaciumViseGrobalja	0.223111	0.046	0.1168	0.051	0.0385402	0.035	0.098163	0.07	0.523386	0.096	0.739833
I15526	Serbia_ViminaciumViseGrobalja	0.347914	0.05	0.00925117	0.054	0.0536099	0.036	0.213319	0.07	0.375906	0.091	0.791714
I15521	Serbia_ViminaciumViseGrobalja	0.214361	0.05	0.200055	0.054	0.093732	0.037	0.0298286	0.078	0.462023	0.094	0.55773
I15520	Serbia_ViminaciumViseGrobalja	0.198118	0.046	0.30899	0.046	0.125516	0.032			0.367376	0.041	0.299388
I15522	Serbia_ViminaciumViseGrobalja	0.299656	0.048	0.189076	0.05	0.148964	0.033	0.0657749	0.065	0.296529	0.084	0.0113464
I32305	Serbia_ViminaciumViseGrobalja	0.181149	0.04	0.326999	0.043	0.167276	0.029	0.0819054	0.054	0.242671	0.069	0.206862
I15532	Serbia_ViminaciumPecine	0.406173	0.063	0.0218574	0.064	0.0326629	0.046	0.148872	0.095	0.390434	0.128	0.550083
I15534	Serbia_ViminaciumPecine	0.197695	0.073	0.18713	0.076	0.0645878	0.052	0.11893	0.119	0.431658	0.156	0.154579
I15531	Serbia_ViminaciumPecine	0.242052	0.051	0.260214	0.053	0.0807573	0.036			0.416976	0.045	0.0156992
I15527	Serbia_ViminaciumPecine	0.191127	0.038	0.243545	0.043	0.164963	0.03	0.0949556	0.06	0.30541	0.075	0.25849
I15529	Serbia_ViminaciumPecine	0.427922	0.043	0.0464776	0.03			0.0925602	0.066	0.43304	0.082	0.329866
I15528	Serbia_ViminaciumPecine	0.317677	0.042	0.10906	0.032			0.0434262	0.069	0.529837	0.084	0.808802
I15535	Serbia_ViminaciumPecine	0.205389	0.054	0.333398	0.041			0.230908	0.097	0.230305	0.115	0.242602
I15533	Serbia_ViminaciumPecine	0.332583	0.053	0.379392	0.039			0.115568	0.09	0.172458	0.098	0.00018259
I32304	Serbia_ViminaciumPecine	0.395837	0.704	0.219251	0.567	-0.0791389	0.425	1.82923	0.385	-1.36517	0.749	0.0181308
I15490	Serbia_ViminaciumPirivoj	0.275956	0.05	0.117306	0.053	2.4639e-05	0.034	0.246298	0.076	0.360416	0.093	0.88189
I15502	Serbia_ViminaciumPirivoj	0.429704	0.061	0.022782	0.064	0.0090794	0.045	0.15614	0.095	0.382295	0.116	0.911155
I15517	Serbia_ViminaciumPirivoj	0.306663	0.057	0.0167418	0.063	0.0143246	0.042	0.124221	0.091	0.53805	0.112	0.0123152
I15509	Serbia_ViminaciumPirivoj	0.215349	0.089	0.145915	0.091	0.0371412	0.064	0.111032	0.128	0.490563	0.183	0.548258
I15492	Serbia_ViminaciumPirivoj	0.24309	0.04	0.13886	0.041	0.0401212	0.029	0.0385773	0.058	0.539351	0.075	0.00342819
I15486	Serbia_ViminaciumPirivoj	0.342016	0.045	0.077295	0.047	0.0402506	0.032	0.188029	0.065	0.352409	0.083	0.619326
I15515	Serbia_ViminaciumPirivoj	0.227308	0.087	0.249117	0.093	0.0503573	0.068			0.473217	0.08	0.128856
I15510	Serbia_ViminaciumPirivoj	0.247902	0.041	0.0988561	0.045	0.0626446	0.031	0.131482	0.059	0.459115	0.077	0.784486
I15495	Serbia_ViminaciumPirivoj	0.232084	0.046	0.0818023	0.047	0.0722592	0.031	0.0882406	0.064	0.525614	0.088	0.273329
I15494	Serbia_ViminaciumPirivoj	0.246018	0.054	0.148471	0.055	0.118348	0.04	0.0600731	0.085	0.427091	0.107	0.571072
I15514	Serbia_ViminaciumPirivoj	0.195473	0.052	0.118235	0.056	0.123629	0.04	0.10955	0.084	0.453114	0.109	0.22106
I15516	Serbia_ViminaciumPirivoj	0.279338	0.055	0.141381	0.056	0.236436	0.04	0.180485	0.082	0.16236	0.099	0.289007
I15499	Serbia_ViminaciumPirivoj	2.13422	1.599	-1.15255	1.69	1.28754	1.069	4.57527	0.928	-5.84449	1.705	4.11998e-11
I15491	Serbia_ViminaciumPirivoj	0.23413	0.081	0.259635	0.069			0.15501	0.152	0.351225	0.19	0.416095
I15488	Serbia_ViminaciumRit	0.292345	0.042	0.0578225	0.043	0.0224218	0.03	0.035746	0.06	0.591665	0.082	0.00116681
I15500	Serbia_ViminaciumRit	0.231961	0.078	0.0705526	0.082	0.0245121	0.053	0.00988653	0.117	0.663087	0.15	0.92751
I15489	Serbia_ViminaciumRit	0.386121	0.048	0.0650367	0.05	0.0361426	0.034	0.230212	0.071	0.282488	0.09	0.512269
I15508	Serbia_ViminaciumRit	0.324358	0.041	0.0423897	0.044	0.0368272	0.03	0.122531	0.063	0.473893	0.079	0.665389
I15487	Serbia_ViminaciumRit	0.307345	0.107	0.139287	0.112	0.0428846	0.07			0.510483	0.089	0.564619
I15504	Serbia_ViminaciumRit	0.220297	0.041	0.0458891	0.04	0.0836628	0.028			0.650151	0.038	0.121063
I15507	Serbia_ViminaciumRit	0.233903	0.046	0.101563	0.048	0.0869068	0.034	0.148987	0.062	0.42864	0.082	0.619376
I32301	Serbia_ViminaciumRudine	0.13472	0.078	0.353119	0.075	0.00143981	0.056	0.0115388	0.133	0.499182	0.17	0.477151
I32300	Serbia_ViminaciumRudine	0.274888	0.045	0.239307	0.047	0.0877338	0.033			0.398071	0.04	0.536068
I32299	Serbia_ViminaciumSvetinja	0.165725	0.049	0.246164	0.047	0.128075	0.03			0.460035	0.042	0.120418
I32298	Serbia_ViminaciumSvetinja	0.160849	0.055	0.198249	0.043					0.640902	0.054	0.517402

## Sheet: Table 6
Data S2, Table 6. Results for qpAdm proximal models for each newly reported individual with >40k SNPs
						Croatia_IA	Serbia_BA	Albania_BA_IA	Aegean_BA_IA	Bulgaria_EIA	Croatia_IA+Aegean_BA_IA				WestAnatolia_Roman_Byzantine	Croatia_IA+WestAnatolia_Roman_Byzantine				Albania_BA_IA+WestAnatolia_Roman_Byzantine				Croatia_IA+SoutheastTurkey_Byzantine				SoutheastTurkey_Byzantine	SoutheastTurkey_MLBA	Lebanon_Roman	North_Africa_CA	Croatia_IA+WestAnatolia_Roman_Byzantine+North_Africa_CA							WestAnatolia_Roman_Byzantine+North_Africa_CA				Kenya_IA_Pastoral+Sudan_EarlyChristian				SouthEastFrance_IA	Croatia_IA+CNE_EarlyMedieval+Kazakhstan_Sarmatian_IA
Test	Country_Site	Number of 1240k SNPs	Genetic Sex	Date	Ancestry summary	Pval	Pval	Pval	Pval	Pval	Prop1	Prop2	SE	Pval	Pval	Prop1	Prop2	SE	Pval	Prop1	Prop2	SE	Pval	Prop1	Prop2	SE	Pval	Pval	Pval	Pval	Pval	Prop1	SE1	Prop2	SE2	Prop3	SE3	Pval	Prop1	Prop2	SE	Pval	Prop1	Prop2	SE	Pval	Pval	Prop1	SE1
I15487	Serbia_ViminaciumRit	46410	F	200-300 CE	Balkans Iron Age-related	0.134416	0.0170845	0.426861	0.000781651	0.00182178
I15494	Serbia_ViminaciumPirivoj	165491	F	300-350 CE	Balkans Iron Age-related	0.240367	0.00157545	0.506342	8.52383e-13	5.24668e-11
I15515	Serbia_ViminaciumPirivoj	67951	M	100-200 CE	Balkans Iron Age-related	0.385135	0.176255	0.381514	7.20285e-06	2.64872e-05
I15514	Serbia_ViminaciumPirivoj	164141	F	200-300 CE	Balkans Iron Age-related	0.509874	0.31893	0.0510206	1.05544e-22	2.27567e-18
I15491	Serbia_ViminaciumPirivoj	42851	M	200-300 CE	Balkans Iron Age-related	0.0164481	0.000575168	0.262447	0.00200533	0.00159408
I15547	Serbia_TimacumSlog	40133	M	380-410 CE	Balkans Iron Age-related	0.024358	0.00407026	0.254987	0.00922485	0.0349804
I15548	Serbia_TimacumSlog	499817	M	380-410 CE	Balkans Iron Age-related	0.036416	0.000309803	0.0531759	2.11632e-22	8.38743e-12
I26776	Croatia_Zadar	668214	M	200-400 CE	Balkans Iron Age-related	0.01749	0.00168798	0.00644394	2.78142e-30	9.01729e-21
I26705	Croatia_TrogirDragulin	672792	F	1-200 CE	Balkans Iron Age-related	0.012021	0.0475249	2.24793e-08	4.54367e-44	5.42916e-34
I28447	Croatia_SisakPogorelec	855088	F	300-450 CE	Balkans Iron Age-related	0.933612	0.242832	0.018087	1.38938e-33	4.58672e-24
I28448	Croatia_SisakPogorelec	851956	F	300-450 CE	Balkans Iron Age-related	0.0785063	0.0109534	0.0299525	3.34906e-28	9.8569e-24
I26763	Croatia_SisakPogorelec	899585	M	300-450 CE	Balkans Iron Age-related	0.000783675	0.0810171	1.26608e-12	1.57636e-55	1.89787e-47
I26765	Croatia_Sipar	881613	M	650-800 CE	Balkans Iron Age-related	0.0317057	0.0044184	0.0370506	5.74506e-29	1.08016e-20
I26749	Croatia_Brekinjova	743988	M	774-885 cal CE (1200±20 BP, PSUAMS-12037)	Balkans Iron Age-related	0.0103336	3.80835e-05	0.0363988	1.24847e-22	2.14574e-14
I26752	Croatia_Osijek	888395	M	200-300 CE	Balkans Iron Age-related	0.121674	0.4181	0.000728767	2.439e-44	1.45767e-33
I26750	Croatia_Osijek	878953	F	200-300 CE	Balkans Iron Age-related	0.243307	0.000512876	0.0656433	4.44898e-34	1.05011e-25
I26751	Croatia_Osijek	759665	F	200-300 CE	Balkans Iron Age-related	0.23999	0.169136	0.0764698	5.04051e-37	2.01821e-25
I26754	Croatia_Osijek	506577	F	200-300 CE	Balkans Iron Age-related	0.387176	0.00899193	0.669924	1.55983e-26	5.09108e-19
I27298	Serbia_Kormadin	799759	F	450-550 CE	Balkans Iron Age-related	0.0666794	0.00958974	0.00720504	1.47657e-32	1.25868e-24
I15521	Serbia_ViminaciumViseGrobalja	209513	M	130-237 cal CE (1850±15 BP, PSUAMS-9560)	Balkans Iron Age-related	0.00128906	0.0111974	0.00157341	3.04105e-25	2.85089e-20
I32298	Serbia_ViminaciumSvetinja	91212	F	1100-1300 CE	Balkans Iron Age-related	6.25005e-05	2.70985e-07	0.0121776	0.0084557	0.0036598
I15509	Serbia_ViminaciumPirivoj	62407	F	200-300 CE	Balkans Iron Age-related	0.000123996	2.08361e-06	0.0342248	0.287182	0.85667
I13834	Albania_Barc	879052	M	1402-1439 cal CE (515±20 BP, PSUAMS-5942)	Balkans Iron Age-related	3.7563e-08	1.86187e-10	0.53877	1.40759e-14	2.98533e-13
I14622	Albania_Kenete	675003	M	773-885 cal CE (1205±20 BP, PSUAMS-7198)	Balkans Iron Age-related	2.53928e-11	1.2579e-17	0.0374178	2.89555e-12	1.03382e-12
I15534	Serbia_ViminaciumPecine	79196	F	237-348 cal CE (1765±20 BP, PSUAMS-9563)	Balkans Iron Age-related	0.00150136	4.14213e-05	0.0946021	3.90553e-05	0.000182983
I15553	Serbia_TimacumSlog	404806	M	350-380 CE	Balkans Iron Age-related	9.54472e-06	2.92421e-08	0.0175136	4.68849e-11	2.00477e-08
I28392	Croatia_Nustar	840205	F	700-900 CE	Balkans Iron Age-related	8.20312e-05	1.72986e-09	0.0803717	4.67917e-21	8.9357e-18
I15490	Serbia_ViminaciumPirivoj	263526	M	200-300 CE	Balkans Iron Age-related	6.14543e-22	1.62232e-30	1.45782e-09	0.28225	0.0174932
I15517	Serbia_ViminaciumPirivoj	136228	M	124-228 cal CE (1870±20 BP, PSUAMS-8590)	Balkans Iron Age-related	2.13889e-28	1.11979e-38	1.73457e-12	0.315458	0.000465593
I15504	Serbia_ViminaciumRit	621150	M	200-300 CE	Balkans Iron Age-related	4.11769e-31	4.91743e-39	1.25231e-16	0.0893264	0.699542
I15500	Serbia_ViminaciumRit	86141	F	129-247 cal CE (1835±20 BP, PSUAMS-8560)	Balkans Iron Age-related	1.37779e-06	2.44569e-10	5.33602e-06	0.621509	0.667574
I15554	Serbia_TimacumSlog	166004	M	410-450 CE	Balkans Iron Age-related	1.8573e-10	1.36684e-13	0.00358385	0.0124133	0.0263522
I18792	Bulgaria_Boyanovo	133967	M	300-500 CE	Balkans Iron Age-related	3.21698e-17	3.87269e-23	1.59406e-09	0.147777	0.0602297
I15510	Serbia_ViminaciumPirivoj	534084	M	200-300 CE	Balkans Iron Age-related	9.44941e-20	1.41007e-29	5.71893e-09	0.00257469	0.164098
I15518	Serbia_ViminaciumViseGrobalja	258307	M	211-326 cal CE (1805±20 BP, PSUAMS-9558)	Balkans Iron Age-related	1.99363e-18	8.44442e-25	1.81361e-08	0.00883237	0.088803
I15507	Serbia_ViminaciumRit	327876	M	200-300 CE	Balkans Iron Age-related	0.00381889	2.5053e-06	0.00474329	8.35041e-21	1.49286e-15	0.809758	0.190242	0.08	0.0169171
I15492	Serbia_ViminaciumPirivoj	560985	M	241-362 cal CE (1755±20 BP, PSUAMS-9557)	Balkans Iron Age-related	1.18133e-11	2.35074e-16	1.15117e-05	6.83104e-08	3.94697e-07	0.448423	0.551577	0.075	0.0375942
I15495	Serbia_ViminaciumPirivoj	367016	M	100-200 CE	Balkans Iron Age-related	9.62294e-07	6.29789e-13	0.00158192	2.05635e-05	0.000315756	0.479085	0.520915	0.075	0.951469
I15544	Serbia_TimacumSlog	461995	M	261-418 cal CE (1685±20 BP, PSUAMS-8725)	Balkans Iron Age-related	4.56752e-06	1.33882e-09	0.00215977	2.18018e-09	2.68667e-08	0.562622	0.437378	0.072	0.493956
I15546	Serbia_TimacumSlog	387722	M	380-410 CE	Balkans Iron Age-related	1.34137e-12	3.53307e-15	0.000779192	7.06053e-06	4.18828e-05	0.415234	0.584766	0.071	0.234582
I15555	Serbia_TimacumSlog	332675	M	410-450 CE	Balkans Iron Age-related	1.68786e-18	1.17191e-21	4.507e-06	0.00950085	0.00100562	0.256623	0.743377	0.076	0.178758
I26703	Croatia_TrogirDragulin	878597	F	1-200 CE	Balkans Iron Age-related	0.00829352	4.12723e-07	0.00432827	6.32929e-24	2.13414e-19	0.78902	0.21098	0.071	0.0933643
I26708	Croatia_TrogirDragulin	880384	F	1-200 CE	Balkans Iron Age-related	1.58395e-16	6.76191e-25	4.37287e-08	1.2608e-05	0.000204709	0.370469	0.629531	0.068	0.169719
I26702	Croatia_TrogirDragulin	866519	M	1-200 CE	Balkans Iron Age-related	7.61238e-18	5.99814e-24	1.26603e-05	0.00020034	0.00382712	0.351308	0.648692	0.064	0.596791
I27297	Serbia_Kormadin	811795	M	440-599 calCE (1530±20 BP, PSUAMS-13194)	Balkans Iron Age-related	3.04026e-11	1.23322e-17	9.8063e-06	1.9084e-10	6.64767e-05	0.502152	0.497848	0.067	0.0873889
I15513	Serbia_ViminaciumViseGrobalja	424227	M	150-200 CE	Anatolia Roman-related	1.05593e-57	1.7603e-67	5.86139e-25	4.73148e-15	6.97209e-17	-0.0317604	1.03176	0.079	2.51219e-15	0.058059
I15526	Serbia_ViminaciumViseGrobalja	263496	M	215-326 cal CE (1800±20 BP, PSUAMS-9561)	Anatolia Roman-related	2.93005e-42	8.75145e-58	2.49146e-24	0.00651677	2.76395e-08	-0.117981	1.11798	0.084	0.00884318	0.108326
I15524	Serbia_ViminaciumViseGrobalja	174936	M	200-300 CE	Anatolia Roman-related	7.63309e-28	8.30925e-38	2.8296e-13	1.30025e-06	2.55319e-10	0.00742476	0.992575	0.111	6.62787e-07	0.539587
I15532	Serbia_ViminaciumPecine	144737	M	300-400 CE	Anatolia Roman-related	1.7563e-26	1.01324e-32	5.12026e-18	0.000258212	9.52567e-07	0.000283547	0.999716	0.105	0.000146075	0.199833
I15488	Serbia_ViminaciumRit	548046	F	200-300 CE	Anatolia Roman-related	2.89179e-36	2.947e-48	1.70755e-19	0.000210317	5.64231e-08	0.0777055	0.922295	0.075	0.000186475	0.190662
I15489	Serbia_ViminaciumRit	383501	M	200-300 CE	Anatolia Roman-related	4.55126e-56	1.49655e-66	4.6867e-29	1.66614e-11	2.69174e-15	-0.0504207	1.05042	0.08	1.12363e-11	0.287434
I15508	Serbia_ViminaciumRit	518354	F	200-300 CE	Anatolia Roman-related	1.36112e-40	4.88358e-51	3.06797e-22	9.0059e-05	5.63448e-10	0.094056	0.905944	0.072	0.000103071	0.0264878
I15502	Serbia_ViminaciumPirivoj	145764	M	215-326 calCE (1800±20 BP, PSUAMS-13191)	Anatolia Roman-related	2.13225e-35	1.01917e-43	1.41447e-22	1.7802e-11	4.73132e-19	-0.0882792	1.08828	0.126	1.08636e-11	0.0214129
I26746	Croatia_Jagodnjak	888078	M	600-850 CE	Anatolia Roman-related	4.0873e-51	1.47424e-65	3.29456e-26	6.01405e-06	9.36128e-11	0.0297457	0.970254	0.067	3.5303e-06	0.780169
I26753	Croatia_Osijek	880784	M	200-300 CE	Anatolia Roman-related	1.12933e-67	2.0552e-79	2.05138e-40	2.41575e-16	1.81542e-22	-0.050043	1.05004	0.071	1.36195e-16	0.260976
I26707	Croatia_TrogirDragulin	861437	F	1-200 CE	Anatolia Roman-related	8.9869e-38	6.1409e-48	6.08097e-19	4.24793e-10	2.25188e-16	0.153905	0.846095	0.076	1.44306e-09	0.217497
I7833	Greece_Vranas	930394	M	252-412 cal CE (1715±25 BP, PSUAMS-3469)	Anatolia Roman-related	9.1174e-65	7.95018e-70	7.51226e-31	5.38201e-13	2.63992e-24	-0.036133	1.03613	0.071	2.96784e-13	0.0197719
I15528	Serbia_ViminaciumPecine	275512	F	80-215 cal CE (1895±20 BP, PSUAMS-9562)	Balkans Iron Age+Anatolia Roman	9.88026e-20	1.22927e-24	3.19316e-11	2.05675e-11	5.93082e-13	0.376557	0.623443	0.084	7.989e-08	0.000587552	0.275404	0.724596	0.073	0.042371
I15486	Serbia_ViminaciumPirivoj	367008	F	200-300 CE	Balkans Iron Age+Anatolia Roman	2.60054e-20	3.40096e-26	5.18883e-08	1.03554e-11	5.62337e-16	0.342809	0.657191	0.095	3.35622e-09	0.00504356	0.251322	0.748678	0.072	0.1298
I26897	Croatia_Gardun	943544	M	400-600 CE	Balkans Iron Age+Anatolia Roman	6.30693e-19	1.86928e-23	8.43155e-06	3.6551e-08	1.45239e-08	0.380576	0.619424	0.066	0.00547443	1.60408e-09	0.414358	0.585642	0.058	0.104611
I26894	Croatia_Gardun	870079	F	360-600 CE	Balkans Iron Age+Anatolia Roman	5.40302e-08	8.82619e-13	5.79924e-06	1.93136e-18	2.79159e-15	0.641525	0.358475	0.069	0.00128055	1.13007e-16	0.584637	0.415363	0.059	0.491624
I26895	Croatia_Gardun	835326	F	360-600 CE	Balkans Iron Age+Anatolia Roman	4.27557e-14	1.43485e-19	8.30593e-06	3.53758e-18	1.28366e-16	0.561862	0.438138	0.073	5.7212e-07	4.54439e-09	0.446297	0.553703	0.062	0.258884
I26764	Croatia_SisakPogorelec	908844	F	300-450 CE	Balkans Iron Age+Anatolia Roman	8.31243e-28	1.90954e-34	1.40143e-13	3.53191e-14	2.2766e-15	0.352602	0.647398	0.07	2.5941e-09	0.00242888	0.270507	0.729493	0.058	0.513421
I15462	Croatia_TrogirMatijeGupca	865277	F	677-824 cal CE (1256±17 BP, MAMS-38379)	Balkans Iron Age+Anatolia Roman	7.455e-11	5.55782e-16	0.000333702	1.80149e-16	6.14088e-12	0.565176	0.434824	0.069	0.000503663	7.43606e-18	0.561961	0.438039	0.061	0.0147816
I15741	Croatia_TrogirMatijeGupca	804520	F	771-952 cal CE (1171±17 BP, MAMS-38383)	Balkans Iron Age+Anatolia Roman	6.33766e-15	1.89825e-21	0.000382448	1.43369e-14	2.80914e-15	0.498043	0.501957	0.067	0.000115751	1.46642e-12	0.474644	0.525356	0.057	0.220599
I15744	Croatia_TrogirMatijeGupca	799117	F	674-774 cal CE (1274±16 BP, MAMS-38379)	Balkans Iron Age+Anatolia Roman	8.46139e-17	3.55487e-19	1.19301e-05	1.46413e-15	3.91467e-15	0.497634	0.502366	0.067	7.9518e-06	6.76092e-13	0.460844	0.539156	0.057	0.042122
I26704	Croatia_TrogirDragulin	874087	F	1-200 CE	Balkans Iron Age+Anatolia Roman	7.17812e-18	1.83289e-25	1.44203e-07	1.9705e-18	4.22859e-19	0.509298	0.490702	0.073	1.61168e-08	1.67208e-08	0.402088	0.597912	0.06	0.125703
I26714	Croatia_TrogirDobric	955696	F	300-400 CE	Balkans Iron Age+Anatolia Roman	9.42656e-12	2.44641e-14	0.000352696	9.4652e-19	1.56717e-17	0.586456	0.413544	0.066	0.000126366	4.65708e-16	0.529874	0.470126	0.056	0.401886
I26718	Croatia_TrogirDobric	344271	M	100-400 CE	Balkans Iron Age+Anatolia Roman	1.85659e-07	1.87973e-09	0.000842811	7.8449e-16	4.10178e-15	0.64701	0.35299	0.084	0.00020668	9.69941e-13	0.567445	0.432555	0.073	0.0412787
I13839	Albania_Shtike	813107	F	889-989 cal CE (1120±20 BP, PSUAMS-5943)	Balkans Iron Age+Anatolia Roman	7.4708e-14	4.01779e-15	2.45414e-06	4.24411e-11	8.67521e-09	0.471825	0.528175	0.067	0.00658039	7.65653e-10					0.542435	0.457565	0.076	0.179498
I15525	Serbia_ViminaciumViseGrobalja	393313	M	100-300 CE	Balkans Iron Age+Northern Levant	2.15685e-42	5.60247e-47	1.11169e-23	3.26852e-28	9.49649e-35	0.250611	0.749389	0.099	8.11554e-27	9.66517e-08	0.0680303	0.93197	0.07	7.21614e-08					0.217346	0.782654	0.061	0.0455568
I15551	Serbia_TimacumSlog	369924	M	242-375 cal CE (1750±20 BP, PSUAMS-8561)	Northern Levant-related	1.54897e-76	4.41554e-78	3.08966e-43	2.14585e-19	1.38573e-30	-0.219298	1.2193	0.087	4.54109e-18	0.00222737	-0.260234	1.26023	0.065	0.286794					0.0317987	0.968201	0.058	0.000804939	0.00133145	0.60701	0.310837
I15529	Serbia_ViminaciumPecine	384957	M	100-200 CE	Anatolia Roman-related	6.28914e-51	1.18304e-71	1.15853e-30	2.08988e-15	2.57559e-21	-0.016229	1.01623	0.086	9.12767e-16	0.0042897	-0.0549924	1.05499	0.068	0.00336598					0.177175	0.822825	0.059	0.000117579	5.75068e-06	1.52823e-07	6.47616e-05
I32304	Serbia_ViminaciumPecine	14496	U	100-300 CE	North African	1.35418e-13	7.31752e-16	5.1244e-11	5.04154e-14	6.07275e-13	385430	-385429	133671	1.7474e-06	1.78845e-09	-3.40386	4.40386	2.608	1.34279e-05												0.290961
I26709	Croatia_TrogirDobric	879289	F	300-600 CE	Balkans Iron Age+Anatolia Roman+North Africa	1.22275e-17	8.74947e-22	7.74649e-08	4.50526e-18	3.8541e-15	0.513162	0.486838	0.069	8.10029e-08	7.07297e-13	0.46183	0.53817	0.058	0.0136707												5.91551e-229	0.489527	0.056	0.422881	0.063	0.0875918	0.021	0.12487
I26775	Croatia_Zadar	785844	M	100-300 CE	Anatolia Roman+North Africa	4.12506e-101	1.1527e-117	3.24848e-72	5.61615e-44	3.25395e-44	-0.104416	1.10442	0.075	6.33023e-44	2.86259e-27	-0.175559	1.17556	0.066	5.3656e-26												7.69457e-103	-0.0817528	0.057	0.755869	0.065	0.325884	0.023	0.155099	0.669142	0.330858	0.024	0.226249
I15499	Serbia_ViminaciumPirivoj	39846	M	80-215 cal CE (1895±20 BP, PSUAMS-8552)	East Africa	3.30122e-152	7.34728e-153	8.29889e-131	5.86846e-130	1.52682e-142	-16.1768	17.1768	35.586	3.67637e-23	3.17275e-124	-16.3901	17.3901	5.6	1.56253e-25												6.4202e-40	-75.8492	37.574	83.777	41.905	-6.92783	4.337	3.05748e-23	-0.644435	1.64444	0.105	1.02776e-22	0.401668	0.598332	0.078	0.681694
I15538.I15539	Serbia_TimacumKuline	324038	M	892-989 cal CE (1115±15 BP, PSUAMS-8592)	Southwestern European-related	1.90725e-05	0.00455969	3.29783e-14	1.55705e-56	9.5961e-50	1.44442	-0.44442	0.089	0.20676	1.62493e-72	1.37051	-0.370508	0.077	0.104359												2.68336e-263	1.42293	0.077	-0.477761	0.088	0.0548327	0.027	0.00903764	1.15867	-0.158665	0.038	7.1801e-75	-5.77596	6.77596	0.726	3.0625e-49	0.678966
I32305	Serbia_ViminaciumViseGrobalja	926312	F	25-203 cal CE (1930±20 BP, PSUAMS-11950)	Eastern European-related	1.88633e-70	2.23882e-50	2.48031e-74	2.15138e-165	8.88868e-154	2.36149	-1.36149	0.116	1.20309e-19	1.98141e-179	1.94475	-0.944752	0.106	3.91169e-40												0	2.19983	0.109	-1.35721	0.124	0.157372	0.028	1.02826e-35	1.13557	-0.135573	0.029	8.17544e-192	-4.8622	5.8622	0.57	4.92019e-123	1.17144e-38
I35010	Croatia_Gornji	1095368	F	1000-1200 CE	Balkans Iron Age+Anatolia Roman+Eastern Europe	2.184e-32	9.78802e-18	8.55658e-34	2.83884e-111	8.55884e-101	1.77493	-0.774934	0.1	2.26719e-14	9.54032e-111	1.4622	-0.462205	0.09	1.12809e-24												0	1.54387	0.094	-0.59386	0.106	0.0499875	0.024	1.08108e-24	1.10993	-0.109929	0.024	1.39881e-115	-3.79945	4.79945	0.327	9.26578e-114	3.30941e-18
I35014	Croatia_Gornji	310934	M	1000-1200 CE	Eastern European-related	2.19443e-28	1.73342e-17	9.90144e-31	4.57743e-96	9.87927e-78	1.89246	-0.892457	0.114	2.67757e-09	1.1543e-97	1.56906	-0.569055	0.098	1.396e-18												1.06633e-258	1.68838	0.099	-0.801134	0.116	0.112758	0.034	9.49317e-17	1.18913	-0.189134	0.043	1.25061e-104	-9.7149	10.7149	2.178	1.13996e-53	9.73997e-20
I35095	Croatia_Gornji	1092373	F	1000-1200 CE	Balkans Iron Age+Anatolia Roman+Eastern Europe	2.07226e-29	2.24083e-16	2.04482e-33	2.52801e-105	2.04463e-90	1.70771	-0.707712	0.107	1.24442e-15	6.66155e-109	1.36505	-0.365054	0.091	1.00142e-24												0	1.49953	0.096	-0.583958	0.109	0.0844248	0.024	6.62617e-25	1.10512	-0.105122	0.024	2.6156e-114	-3.61072	4.61072	0.275	1.56163e-112	7.67298e-14
I35012	Croatia_Gornji	1058142	M	1161-1264 cal CE (847±27 BP, UBA-49326)	Anatolia Roman+Eastern Europe	2.82596e-30	9.09122e-17	1.16392e-30	1.40784e-101	3.09523e-97	1.71148	-0.711476	0.108	8.61744e-17	4.64441e-106	1.38751	-0.387513	0.086	7.64864e-25												0	1.51878	0.089	-0.573875	0.099	0.0550925	0.023	3.90034e-26	1.05949	-0.0594943	0.025	1.03284e-125	-3.98142	4.98142	0.371	1.18443e-133	1.52418e-14
I34980	Croatia_Gornji	1098020	F	1100-1400 CE	Anatolia Roman+Eastern Europe	3.68289e-28	1.20563e-15	6.11267e-27	2.91273e-96	3.54451e-82	1.66463	-0.664635	0.119	4.84076e-18	2.63695e-104	1.39277	-0.392765	0.089	6.71891e-23												0	1.57278	0.095	-0.611896	0.107	0.0391121	0.023	2.17849e-26	1.12093	-0.120931	0.025	5.63875e-122	-3.96831	4.96831	0.335	1.2043e-113	7.97088e-16
I35081	Croatia_Cepinski	1108342	F	650-870 CE	Eastern European-related	8.59e-44	2.73579e-30	4.01629e-50	5.23545e-131	9.18829e-115	1.99974	-0.999741	0.098	3.47615e-13	8.89515e-140	1.66969	-0.669693	0.094	1.22063e-27												0	1.86587	0.1	-0.946274	0.114	0.0804076	0.026	1.76575e-29	1.13372	-0.133723	0.026	3.17022e-158	-4.66938	5.66938	0.477	1.67731e-132	7.57483e-22
I28390	Croatia_Nustar	832362	F	771-947 cal CE (1175±15 BP, PSUAMS-12038)	Balkans Iron Age+Anatolia Roman+Eastern Europe	1.27331e-33	4.12782e-23	7.12332e-42	2.21697e-120	9.33656e-105	1.8382	-0.838196	0.093	1.16717e-11	2.12688e-120	1.48359	-0.48359	0.081	1.55803e-24												0	1.52138	0.088	-0.594099	0.098	0.0727163	0.023	1.57373e-24	1.08286	-0.0828601	0.027	2.12611e-116	-3.24197	4.24197	0.28	2.17574e-118	6.37124e-18
I26748	Croatia_Brekinjova	843361	M	773-890 cal CE (1190±20 BP, PSUAMS-12036)	Anatolia Roman+Eastern Europe	7.22123e-41	4.83266e-27	1.906e-45	1.18681e-145	1.32828e-124	1.88943	-0.889429	0.094	7.31822e-14	2.36764e-132	1.51704	-0.517038	0.083	2.84907e-30												0	1.54688	0.089	-0.594799	0.101	0.0479208	0.024	4.82178e-29	1.13162	-0.131622	0.027	2.29521e-131	-3.25556	4.25556	0.256	6.21519e-113	1.42782e-20
I1116	Serbia_Gomolava	1078189	M	775-994 cal CE (1125±26 BP, OxA-X-2648-37)	Anatolia Roman+Eastern Europe	8.39965e-33	4.29432e-21	2.98999e-32	3.46836e-106	2.28054e-94	1.7518	-0.751801	0.1	2.44757e-16	3.83324e-108	1.47184	-0.471838	0.087	6.75058e-25												0	1.61627	0.093	-0.683287	0.105	0.0670214	0.024	2.96882e-24	1.10172	-0.101723	0.026	5.63697e-117	-3.84995	4.84995	0.321	3.21544e-104	6.21893e-15
I15742	Croatia_TrogirMatijeGupca	792830	F	661-775 cal CE (1311±16 BP, MAMS-38382)	Balkans Iron Age+Anatolia Roman+Eastern Europe	2.0153e-11	7.89785e-06	1.33084e-15	1.97207e-74	3.47068e-61	1.40184	-0.401835	0.084	1.34238e-06	1.67828e-85	1.1805	-0.180495	0.068	2.84353e-10												0	1.25197	0.071	-0.309099	0.081	0.0571326	0.022	9.98721e-11	1.09745	-0.0974545	0.027	1.30295e-90	-2.94406	3.94406	0.208	2.58312e-101	5.83411e-06
I2530	Macedonia_Bitola	676563	F	992-1121 cal CE (1000±15 BP, UCIAMS-186345)	Balkans Iron Age+Anatolia Roman+Eastern Europe	1.17927e-07	1.87051e-06	1.9337e-08	9.81175e-47	7.16157e-43	1.05939	-0.0593903	0.08	8.87178e-08	1.13816e-42	0.876093	0.123907	0.069	2.84422e-07												1.34446e-298	0.860811	0.069	0.119299	0.077	0.0198901	0.022	8.9903e-08	1.06711	-0.0671143	0.024	1.22228e-41	-2.75182	3.75182	0.176	3.02833e-73	1.70672e-07
I15540	Serbia_TimacumKuline	607920	F	775-978 cal CE (1140±15 BP, PSUAMS-9670)	Balkans Iron Age+Anatolia Roman+Eastern Europe	1.00627e-05	0.0014704	4.67236e-05	1.4986e-38	7.1272e-33	0.997045	0.00295549	0.081	7.16524e-06	1.14668e-37	0.859848	0.140152	0.069	3.78933e-05												2.53382e-290	0.859268	0.071	0.121174	0.08	0.0195585	0.022	7.08816e-06	1.06665	-0.0666533	0.023	1.85009e-38	-2.5136	3.5136	0.141	1.24901e-58	4.24865e-08
I15543	Serbia_TimacumKuline	589616	M	800-1000 CE	Balkans Iron Age+Anatolia Roman+Eastern Europe	4.08391e-09	4.64408e-09	2.02564e-12	1.41947e-53	2.96069e-39	1.1829	-0.182895	0.092	1.94609e-08	9.70569e-54	0.972959	0.0270405	0.07	2.19671e-09												0	0.984608	0.071	-0.0257161	0.08	0.0411081	0.022	2.57475e-09	1.06547	-0.0654736	0.024	1.96024e-53	-2.61481	3.61481	0.16	2.22582e-67	6.1398e-11
I15542	Serbia_TimacumKuline	539674	M	897-1021 cal CE (1075±15 BP, PSUAMS-8555)	Balkans Iron Age+Anatolia Roman+Eastern Europe	1.39229e-07	0.000146553	4.82455e-07	1.51144e-48	5.92186e-45	1.25904	-0.259044	0.092	3.51169e-06	7.65328e-50	1.05063	-0.0506331	0.075	9.23146e-08												4.04003e-297	1.08686	0.079	-0.135082	0.088	0.0482179	0.022	5.95996e-08	1.05067	-0.0506696	0.023	3.649e-50	-2.84054	3.84054	0.178	9.10816e-63	0.000111104
I15537	Serbia_TimacumKuline	422691	M	800-1000 CE	Balkans Iron Age+Anatolia Roman+Eastern Europe	1.46723e-13	4.32989e-09	8.10664e-21	2.77314e-76	3.20377e-63	1.52921	-0.529215	0.089	5.7838e-06	1.5476e-70	1.28437	-0.284368	0.08	3.58091e-11												9.01168e-299	1.29217	0.084	-0.309916	0.092	0.017744	0.022	3.30195e-11	1.08925	-0.0892495	0.023	1.71549e-70	-3.47084	4.47084	0.277	3.52965e-62	5.15598e-08
I15541	Serbia_TimacumKuline	409930	M	800-1000 CE	Balkans Iron Age+Anatolia Roman+Eastern Europe	2.58186e-06	0.000116355	1.72053e-08	1.21577e-50	6.11324e-39	1.1568	-0.156796	0.085	7.57941e-06	3.30348e-44	0.959415	0.0405853	0.072	1.61726e-06												1.2143e-262	0.96508	0.074	0.00186321	0.082	0.0330568	0.022	2.25764e-06	1.06129	-0.0612945	0.025	3.05937e-43	-3.29038	4.29038	0.264	1.93672e-48	1.72044e-07
I26745	Croatia_Jagodnjak	857761	F	670-775 cal CE (1275±20 BP, PSUAMS-12035)	Balkans Iron Age+Eastern Europe	5.71749e-12	2.85558e-06	5.09057e-21	2.49756e-83	4.48963e-70	1.49911	-0.499106	0.077	0.0013461	1.91892e-84	1.3326	-0.332604	0.075	5.46059e-08												0	1.29756	0.076	-0.295381	0.084	-0.00218148	0.021	5.41042e-09	1.11509	-0.115087	0.026	6.25528e-83	-3.18387	4.18387	0.215	4.89314e-91	1.65324e-09
I26747	Croatia_Jagodnjak	882573	F	671-774 cal CE (1280±20 BP PSUAMS-11913)	Balkans Iron Age+Eastern Europe	2.74466e-41	7.96878e-28	4.40043e-48	1.04322e-135	5.18591e-120	2.02486	-1.02486	0.092	2.40655e-07	4.25439e-139	1.65382	-0.653818	0.084	4.47672e-24												0	1.69033	0.087	-0.750833	0.097	0.060498	0.023	4.88035e-22	1.12313	-0.123135	0.028	5.858e-135	-3.41912	4.41912	0.288	6.70819e-121	3.23659e-19
I15743	Croatia_TrogirMatijeGupca	818204	F	774-979 cal CE (1141±17 BP, MAMS-38381)	Balkans Iron Age+Anatolia Roman+Eastern Europe	4.16603e-11	7.85314e-12	1.31199e-05	2.63442e-28	2.28524e-23	0.728234	0.271766	0.076	1.34288e-08	4.26299e-22	0.600345	0.399655	0.063	0.000288947												1.30873e-286	0.622264	0.063	0.364697	0.071	0.013039	0.021	8.16966e-07	1.05423	-0.0542328	0.022	4.5909e-26	-2.5901	3.5901	0.139	1.93575e-64	2.61238e-23
I5404	Serbia_Lepenski	374622	M	1432-1611 cal CE (421±23 BP, OxA-25212)	Balkans Iron Age+Anatolia Roman+Eastern Europe	1.73677e-14	1.63877e-08	2.2504e-17	6.72633e-71	1.44062e-64	1.50397	-0.503971	0.101	2.5883e-08	1.63697e-77	1.30298	-0.302979	0.083	1.1024e-11												1.35317e-299	1.31236	0.086	-0.331482	0.098	0.0191217	0.025	1.18676e-11	1.14403	-0.144032	0.027	8.01812e-75	-4.1851	5.1851	0.364	3.88803e-54	5.92198e-07
I17980	Bulgaria_Ryahovets	739203	F	1051-1217 cal CE (895±15 BP, PSUAMS-8331)	Balkans Iron Age+Anatolia Roman+Eastern Europe	3.19562e-09	1.96286e-13	3.99577e-06	4.22594e-33	4.05429e-30	0.813296	0.186704	0.076	2.84511e-08	7.20223e-23	0.6375	0.3625	0.065	0.000355041												1.10607e-276	0.607905	0.064	0.393158	0.071	-0.00106343	0.02	5.82136e-05	1.04622	-0.0462207	0.022	9.23133e-22	-2.35349	3.35349	0.128	2.53166e-58	1.65506e-20
I10548	Bulgaria_Ryahovets	820428	F	1000-1250 CE	Anatolia Roman+Eastern Europe	1.73048e-19	2.5299e-13	1.8617e-15	4.65835e-61	4.91848e-55	1.16421	-0.164211	0.092	7.02114e-19	7.78034e-54	0.902159	0.097841	0.079	2.63909e-19												0	0.879858	0.083	0.139513	0.093	-0.0193712	0.023	1.69019e-19	1.10073	-0.100733	0.024	5.09509e-51	-3.13357	4.13357	0.206	5.55912e-82	1.46291e-18
I15549	Serbia_Mediana	437468	M	259-409 cal CE (1705±15 BP, PSUAMS-8557)	Balkans Iron Age+Central/Northern Europe+Sarmatian-related	8.84629e-08	6.34353e-06	8.58019e-12	1.53495e-62	5.28444e-52	1.37353	-0.373533	0.082	0.000515842	2.6825e-63	1.16181	-0.161815	0.071	4.37384e-07												9.04356e-294	1.12971	0.073	-0.142445	0.083	0.0127394	0.023	1.16076e-07	1.1037	-0.103696	0.027	8.52079e-60	-3.08254	4.08254	0.207	6.53269e-61	5.25698e-06	0.564625	0.085
I27295	Serbia_Kormadin	814221	F	450-550 CE	Balkans Iron Age+Central/Northern Europe+Sarmatian-related	1.32884e-16	2.34893e-10	1.76382e-22	3.81699e-90	8.2369e-79	1.61251	-0.612514	0.087	1.9879e-05	1.56005e-92	1.33628	-0.336276	0.077	1.57502e-12												0	1.40186	0.078	-0.452319	0.086	0.0504587	0.022	1.24466e-12	1.08968	-0.0896835	0.027	6.80134e-101	-3.13155	4.13155	0.237	6.30001e-103	7.96683e-07	0.253271	0.085
I26719	Croatia_TrogirDobric	528611	F	100-400 CE	Balkans Iron Age+Central/Northern Europe+Sarmatian-related	1.46703e-23	1.1099e-16	1.27495e-26	4.32067e-95	1.10859e-88	1.75757	-0.75757	0.098	1.17198e-07	1.93721e-94	1.46759	-0.467593	0.091	1.13563e-16												0	1.52554	0.095	-0.552369	0.107	0.0268257	0.025	2.68957e-16	1.14762	-0.147619	0.03	4.80103e-96	-4.70275	5.70275	0.472	2.12013e-87	1.58294e-12	0.0927157	0.087
I15516	Serbia_ViminaciumPirivoj	199090	M	127-233 calCE (1860±20 BP, PSUAMS-13192)	Balkans Iron Age+Central/Northern Europe	1.78762e-08	6.38321e-05	9.81844e-14	2.41403e-52	2.69226e-46	1.67385	-0.673854	0.106	0.376651	1.09079e-60	1.45283	-0.452832	0.093	0.000753392												3.16302e-214	1.47041	0.09	-0.522324	0.101	0.0519097	0.029	0.00184137	1.15683	-0.156831	0.038	8.89359e-63	-5.56856	6.56856	0.807	6.44997e-44	0.00911597	0.287075	0.099
I27296	Serbia_Kormadin	809821	M	435-587 calCE (1545±20 BP, PSUAMS-13193)	Balkans Iron Age+Central/Northern Europe+Sarmatian-related	3.0367e-18	1.07038e-15	5.78708e-19	1.68494e-76	2.80264e-69	1.309	-0.308998	0.084	2.85368e-15	3.90858e-70	1.08065	-0.080653	0.076	2.42219e-18												0	1.03192	0.078	-0.00726674	0.087	-0.0246552	0.02	4.86423e-18	1.12787	-0.127871	0.02	1.38135e-63	-2.85714	3.85714	0.176	1.10858e-81	1.20186e-25	0.616971	0.085
I26762	Croatia_SisakPogorelec	811278	F	300-450 CE	Balkans Iron Age+Central/Northern Europe+Sarmatian-related	3.53169e-15	1.44664e-12	1.16932e-15	1.2211e-71	6.83624e-60	1.21733	-0.217331	0.08	8.33181e-14	7.08654e-67	0.981051	0.0189489	0.066	1.65016e-15												0	1.01142	0.069	-0.0100729	0.077	-0.00134496	0.021	7.64914e-17	1.09614	-0.0961368	0.025	1.53825e-68	-2.83603	3.83603	0.189	2.28661e-86	5.79463e-19	0.680374	0.083
I28446	Croatia_SisakPogorelec	762536	F	300-450 CE	Balkans Iron Age+Central/Northern Europe+Sarmatian-related	1.90614e-18	1.41928e-12	8.31171e-20	4.42361e-80	3.39334e-71	1.34547	-0.345468	0.091	7.335e-15	2.62707e-80	1.05784	-0.0578381	0.072	1.27834e-18												0	1.09538	0.08	-0.130887	0.092	0.0355118	0.023	3.63245e-18	1.08292	-0.0829183	0.024	1.90961e-79	-3.05562	4.05562	0.207	1.57118e-93	6.3932e-18	0.550151	0.085
I15545	Serbia_TimacumSlog	643855	M	417-538 cal CE (1610±15 BP, PSUAMS-8556)	Balkans Iron Age+Central/Northern Europe+Sarmatian-related	3.34472e-12	5.40352e-10	1.60509e-16	3.0271e-69	6.53037e-65	1.26925	-0.269253	0.078	7.37074e-10	4.6331e-65	1.05247	-0.0524652	0.068	2.03909e-12												0	1.02776	0.07	-0.0336511	0.079	0.0058875	0.021	1.1358e-12	1.10625	-0.106255	0.023	1.89959e-61	-2.93672	3.93672	0.195	1.94863e-73	1.30551e-14	0.704798	0.085
I15552	Serbia_TimacumSlog	320474	M	380-410 CE	Balkans Iron Age+Central/Northern Europe	6.17223e-05	0.00965434	2.02571e-06	4.91354e-46	1.26251e-41	1.22468	-0.224685	0.085	0.000789822	4.49255e-61	1.1714	-0.171397	0.07	0.000438781												3.56607e-260	1.1356	0.072	-0.127438	0.082	-0.00816138	0.025	0.000323432	1.1323	-0.132296	0.031	2.15554e-55	-3.7109	4.7109	0.31	5.09677e-55	0.00032738	0.596061	0.089
I15520	Serbia_ViminaciumViseGrobalja	509181	M	207-326 cal CE (1810±20 BP, PSUAMS-9559)	Balkans Iron Age+Central/Northern Europe+Sarmatian-related	1.56855e-33	6.75819e-18	4.5305e-38	1.44382e-114	7.52088e-101	1.7803	-0.780296	0.096	7.35988e-15	1.32679e-105	1.45127	-0.451267	0.085	3.3402e-26												0	1.55419	0.091	-0.592304	0.103	0.0381112	0.024	4.13758e-25	1.15082	-0.150817	0.032	5.25909e-108	-4.16045	5.16045	0.375	7.64104e-77	6.1992e-19	0.176899	0.081
I15522	Serbia_ViminaciumViseGrobalja	364958	F	200-300 CE	Balkans Iron Age+Central/Northern Europe+Sarmatian-related	1.44588e-15	1.50259e-11	3.42491e-20	3.99469e-78	2.46453e-69	1.57421	-0.574211	0.093	8.93859e-07	1.84591e-80	1.29056	-0.290561	0.082	6.56695e-13												5.09546e-299	1.33223	0.085	-0.348629	0.095	0.0163959	0.025	2.07342e-12	1.12319	-0.123193	0.027	1.7855e-80	-3.30169	4.30169	0.277	3.59324e-63	1.49265e-08	0.334126	0.095
I15531	Serbia_ViminaciumPecine	289339	M	258-413 cal CE (1700±20 BP, PSUAMS-8554)	Balkans Iron Age+Central/Northern Europe+Sarmatian-related	6.75904e-06	0.000504739	9.42993e-13	5.35344e-49	2.71376e-41	1.25662	-0.25662	0.089	0.00017981	2.76867e-48	1.13173	-0.131727	0.081	1.13828e-05												3.52512e-255	1.07885	0.084	-0.0283923	0.096	-0.0504575	0.026	4.52261e-05	1.18397	-0.18397	0.031	2.8793e-39	-3.66791	4.66791	0.307	5.37493e-35	6.75281e-09	0.726309	0.109
I15527	Serbia_ViminaciumPecine	634398	M	70-208 cal CE (1910±20 BP, PSUAMS-8553)	Balkans Iron Age+Central/Northern Europe	1.45871e-21	7.87857e-15	1.77938e-31	1.548e-108	8.71683e-90	1.76388	-0.763884	0.082	0.0242408	3.12973e-120	1.55335	-0.553351	0.073	1.34413e-08												0	1.59295	0.077	-0.652221	0.086	0.0592675	0.023	4.6434e-09	1.12245	-0.122452	0.03	5.57064e-119	-3.19986	4.19986	0.245	1.67628e-88	2.3017e-08	0.13861	0.085
I26766	Croatia_Sipar	899431	M	650-800 CE	Balkans Iron Age+Anatolia Roman+Eastern Europe	0.000431697	0.000422139	0.00101993	1.21567e-33	1.72936e-26	0.921154	0.0788456	0.077	0.000429421	3.55366e-37	0.829821	0.170179	0.063	0.00390643												9.29588e-305	0.856973	0.064	0.0894557	0.072	0.0535714	0.02	0.00302339	1.0356	-0.035601	0.022	4.43019e-39	-2.53563	3.53563	0.145	1.66568e-72	1.92434e-08
I26767	Croatia_Sipar	805277	M	500-700 CE	Balkans Iron Age+Anatolia Roman+Eastern Europe	2.85794e-08	8.87639e-10	2.39176e-05	1.14749e-34	1.97253e-29	0.844529	0.155471	0.074	1.2088e-07	1.39711e-23	0.676328	0.323672	0.068	0.000182818												7.11725e-255	0.688707	0.067	0.276308	0.075	0.0349848	0.022	5.78881e-05	1.0162	-0.016205	0.024	3.23118e-25	-2.4447	3.4447	0.138	3.83065e-58	6.6814e-16
I15533	Serbia_ViminaciumPecine	198136	M	246-365 cal CE (1745±15 BP, PSUAMS-8591)	Balkans Iron Age+Sarmatian-related	8.91997e-26	5.23678e-24	1.11549e-24	4.76134e-70	3.18572e-68	1.56345	-0.563448	0.111	1.31293e-18	7.02854e-63	1.20161	-0.201608	0.102	4.32385e-25												1.62043e-224	1.20742	0.105	-0.202437	0.121	-0.00497862	0.035	2.99869e-24	1.13462	-0.134622	0.039	3.51127e-61	-4.5359	5.5359	0.535	1.12531e-35	7.91387e-30	0.497622	0.042
I15535	Serbia_ViminaciumPecine	131987	F	255-409 cal CE (1715±20 BP, PSUAMS-9564)	Balkans Iron Age+Sarmatian-related	2.30724e-12	1.35684e-10	5.75246e-11	2.98549e-40	4.35032e-37	1.2528	-0.2528	0.13	1.33216e-11	2.17609e-31	0.936267	0.0637327	0.116	1.32254e-12												1.54494e-131	0.998735	0.125	-0.0855342	0.144	0.0867993	0.037	3.5243e-11	0.997947	0.00205257	0.039	5.01294e-33	-3.9182	4.9182	0.449	1.31933e-13	3.04523e-14	0.635279	0.044
I26761	Croatia_SisakPogorelec	129500	F	300-450 CE	Balkans Iron Age+Central/Northern Europe+Sarmatian-related	0.000144496	0.000946509	2.57164e-06	2.24648e-35	8.22816e-29	1.36972	-0.369725	0.11	0.0116315	4.11075e-29	1.12436	-0.124362	0.104	0.00015071												1.34782e-133	1.12303	0.108	-0.182911	0.122	0.0598778	0.034	0.000285056	1.08231	-0.0823055	0.039	1.48631e-27	-3.76832	4.76832	0.419	5.70557e-22	0.000377115	0.645537	0.133
I28394	Croatia_Nustar	827610	F	700-900 CE	Balkans Iron Age+Anatolia Roman+Eastern Europe	0.00506248	0.00277465	1.17023e-05	4.34501e-39	4.51204e-31	1.02758	-0.0275815	0.076	0.00343417	5.98131e-43	0.909895	0.0901047	0.064	0.00596699												0	0.918006	0.063	0.0535185	0.072	0.0284755	0.021	0.0017735	1.07372	-0.073724	0.023	6.34742e-43	-2.68781	3.68781	0.16	3.9133e-67	1.23694e-10
I28393	Croatia_Nustar	823071	F	700-900 CE	Balkans Iron Age+Anatolia Roman+Eastern Europe	0.00025569	3.96189e-05	1.20878e-05	1.82393e-30	1.74284e-25	0.830405	0.169595	0.071	0.00149781	1.92848e-30	0.768483	0.231517	0.063	0.00918965												9.88131e-299	0.763558	0.062	0.233876	0.07	0.00256597	0.02	0.0030383	1.06555	-0.0655498	0.02	6.67247e-32	-2.60215	3.60215	0.144	1.04236e-56	1.21113e-10
I28400	Croatia_Nustar	844068	M	700-900 CE	Balkans Iron Age+Anatolia Roman+Eastern Europe	1.45724e-06	2.60548e-07	6.28344e-06	2.56708e-36	1.11609e-29	0.906386	0.0936137	0.075	1.95961e-06	4.33185e-36	0.807281	0.192719	0.066	3.26397e-05												1.53413e-291	0.792177	0.067	0.18819	0.074	0.0196325	0.02	1.29905e-07	1.04167	-0.0416739	0.022	1.0839e-37	-2.64287	3.64287	0.164	1.96508e-74	1.52352e-10
I28398	Croatia_Nustar	841085	F	700-900 CE	Balkans Iron Age+Anatolia Roman+Eastern Europe	0.000127252	0.00175723	6.76392e-06	5.25105e-39	3.08969e-29	0.955467	0.044533	0.075	0.00010049	1.2088e-38	0.823421	0.176579	0.064	0.0013836												0	0.798762	0.064	0.192492	0.071	0.00874539	0.02	0.000136491	1.05767	-0.0576681	0.022	7.49535e-38	-2.6734	3.6734	0.168	1.04389e-77	8.43782e-09
I28388	Croatia_Nustar	830480	M	700-900 CE	Balkans Iron Age+Anatolia Roman+Eastern Europe	4.78608e-08	3.18202e-14	1.18544e-06	7.15044e-27	3.54059e-22	0.738014	0.261986	0.071	9.13889e-06	1.26359e-26	0.668584	0.331416	0.061	0.00242774												6.16381e-291	0.657937	0.06	0.356089	0.068	-0.0140256	0.02	0.000178205	1.07756	-0.0775639	0.021	2.17e-27	-2.59695	3.59695	0.138	3.72534e-56	1.48991e-25
I28397	Croatia_Nustar	824487	M	700-900 CE	Balkans Iron Age+Anatolia Roman+Eastern Europe	1.55756e-05	5.41178e-05	1.24003e-05	2.09405e-45	5.43497e-41	1.01213	-0.0121279	0.074	9.38381e-06	1.39986e-40	0.854626	0.145374	0.064	6.80765e-05												1.4822e-299	0.864843	0.064	0.121267	0.071	0.0138901	0.02	9.58115e-06	1.06301	-0.0630119	0.021	6.60603e-41	-2.56572	3.56572	0.137	5.23075e-61	4.30036e-13
I34800	Croatia_Nustar	1053579	M	700-900 CE	Anatolia Roman+Eastern Europe	3.01842e-16	1.6442e-10	4.74168e-13	2.81818e-54	3.87246e-48	1.1763	-0.176295	0.102	1.03191e-15	1.19811e-51	0.91055	0.0894499	0.077	3.9679e-16												0	1.04203	0.086	-0.0917449	0.097	0.0497106	0.022	5.6672e-19	1.06569	-0.065687	0.023	2.93079e-59	-2.80078	3.80078	0.184	1.26366e-84	7.52054e-17
I35008	Croatia_Gornji	1095761	M	1650-1750 CE	Balkans Iron Age+Anatolia Roman+Eastern Europe	1.34411e-19	1.56011e-11	1.192e-13	4.19981e-75	2.12491e-63	1.21392	-0.213921	0.095	2.33116e-18	1.70556e-74	1.03612	-0.036115	0.072	8.6907e-20												0	1.16081	0.083	-0.198278	0.096	0.037473	0.023	1.21551e-22	1.10207	-0.102072	0.023	1.02179e-82	-3.18878	4.18878	0.227	3.97001e-92	4.36201e-16
I32299	Serbia_ViminaciumSvetinja	481766	M	1100-1300 CE	Balkans Iron Age+Anatolia Roman+Eastern Europe	6.99679e-10	1.07025e-05	2.49921e-13	1.55511e-53	4.53395e-46	1.40577	-0.40577	0.105	1.686e-06	2.5314e-51	1.08414	-0.0841373	0.088	5.56319e-10												2.36182e-287	1.19488	0.09	-0.246211	0.1	0.0513274	0.024	7.1253e-11	1.06683	-0.0668273	0.027	8.65584e-60	-4.22099	5.22099	0.382	5.13332e-53	1.94861e-06
I32300	Serbia_ViminaciumSvetinja	492116	F	1100-1300 CE	Anatolia Roman+Eastern Europe	6.30707e-18	4.60271e-10	2.50926e-14	6.7205e-61	1.35251e-52	1.27706	-0.277065	0.099	4.89815e-16	3.33085e-55	1.07141	-0.0714125	0.093	4.59912e-18												1.25021e-261	1.26941	0.102	-0.339664	0.121	0.0702533	0.031	1.93101e-20	1.13015	-0.130148	0.032	1.27632e-62	-5.61823	6.61823	0.701	4.98176e-51	2.08784e-13
I32301	Serbia_ViminaciumRudine	87750	F	1100-1300 CE	Balkans Iron Age+Anatolia Roman+Eastern Europe	4.41026e-05	0.000148557	8.24873e-08	1.57175e-30	1.45235e-25	1.59246	-0.592464	0.143	0.0996346	2.73747e-29	1.23886	-0.238863	0.126	0.000149872												4.51515e-98	1.32956	0.136	-0.406199	0.161	0.0766406	0.051	7.6103e-05	1.16062	-0.160616	0.067	9.35726e-31	-4.27892	5.27892	25.498	1.49445e-14	0.00120811
I2525	Bulgaria_Samovodene	837972	M	889-989 cal CE (1120±20 BP, PSUAMS-2222)	Anatolia Roman+Eastern Europe+Eastern Steppe	8.01408e-34	1.90658e-30	2.1327e-31	2.8383e-85	1.39646e-82	1.29571	-0.295705	0.097	1.81015e-31	1.17095e-73	0.919075	0.0809246	0.07	9.417e-34												0	0.953517	0.078	-0.0139562	0.087	0.0604396	0.021	1.2745e-32	1.02284	-0.0228413	0.023	4.56725e-74	-2.58954	3.58954	0.165	1.83494e-71	4.92926e-34
I10495	Romania_Ploiesti	780433	M	991-1025 cal CE (1045±15 BP, PSUAMS-7904)	Sarmatian-related+Eastern Steppe	0	0	0	0	0	8.46419	-7.46419	0.938	4.52487e-160	0	16.4018	-15.4018	12.252	9.06093e-298												0	10.3112	1.723	-10.9955	2.027	1.68437	0.332	1.8406e-219	1.33307	-0.333075	0.118	0	-8.27563	9.27563	1.527	6.70524e-169	0
[truncated: 27 more columns]

## Sheet: Table 7
Data S2, Table 7. Proximal qpAdm results for clusters of ancient individuals with similar ancestry profiles.
	Croatia_IA	Aegean_BA_IA	Albania_BA_IA	Bulgaria_EIA	Croatia_IA+Aegean_BA_IA				WestAnatolia_Roman_Byzantine	Croatia_IA+WestAnatolia_Roman_Byzantine				CNE_EarlyMedieval	Croatia_IA+CNE_EarlyMedieval+Kazakhstan_Sarmatian_IA							Croatia_IA+Kazakhstan_Sarmatian_IA				CEE_EarlyMedieval	Russia_Ingria_IA	Croatia_IA+WestAnatolia_Roman_Byzantine+CEE_EarlyMedieval							Croatia_IA+WestAnatolia_Roman_Byzantine+Russia_Ingria_IA
Test	Pval	Pval	Pval	Pval	Prop1	Prop2	SE	Pval	Pval	Prop1	Prop2	SE	Pval	Pval	Prop1	SE1	Prop2	SE2	Prop3	SE3	Pval	Prop1	Prop2	SE	Pval	Pval	Pval	Prop1	SE1	Prop2	SE2	Prop3	SE3	Pval	Prop1	SE1	Prop2	SE2	Prop3	SE3	Pval
Individuals modelled with Croatia_IA + Aegean_BA_IA (10 individuals)	2.53974e-49	6.53983e-40	8.65705e-14	4.96158e-26	0.502933	0.497067	0.031	0.0105072
Individuals modelled with WestAnatolia_Roman_Byzantine (12 individuals)	4.00023e-225	2.39184e-44	2.28003e-90	5.83806e-70	-0.0550706	1.05507	0.047	2.69958e-44	0.3481	0.032051	0.967949	0.025	0.373391
Individuals modelled with Croatia_IA+WestAnatolia_Roman_Byzantine (13 individuals)	1.22955e-87	2.79504e-80	6.2258e-23	1.17337e-64	0.507817	0.492183	0.031	8.1608e-34	4.61017e-75	0.457859	0.542141	0.02	0.0715999
Individuals with strong Eastern European affinity (23 individuals)	1.49012e-174	0	1.11571e-95	0	1.78175	-0.781749	0.052	4.83778e-41	0	1.61943	-0.619428	0.051	1.47032e-89	4.08458e-23	0.265591	0.038	0.660103	0.053	0.0743057	0.02	2.70338e-15	0.727924	0.272076	0.014	4.4161e-79	3.17261e-24	6.89752e-85	0.0713727	0.049	0.157479	0.026	0.771148	0.03	0.0493622	0.302702	0.041	0.152959	0.027	0.544339	0.02	0.463623
Individuals with strong Central/Northern European affinity (13 individuals)	2.38834e-94	0	1.19454e-78	2.19414e-281	1.63061	-0.630606	0.055	1.9459e-35	0	1.35018	-0.350185	0.05	1.00171e-72	2.96657e-22	0.423688	0.033	0.419116	0.041	0.157196	0.016	0.426887	0.739679	0.260321	0.013	2.92056e-19	2.97063e-33	6.33442e-82	0.0962367	0.067	0.177662	0.036	0.726101	0.04	5.03769e-09	0.347331	0.053	0.14358	0.033	0.509089	0.026	2.50779e-08
Individuals I15533 and I15535 from Pećine with strong Pontic-Kazakh steppe affinity	2.2628e-39	6.03505e-110	3.54795e-34	2.30694e-107	1.52613	-0.526127	0.091	8.24683e-29	4.71512e-92	1.15498	-0.154982	0.088	8.8759e-39	6.97846e-24	0.653898	0.074	-0.150129	0.098	0.496231	0.043	0.809868	0.550856	0.449144	0.03	0.659152	6.89908e-25	3.72281e-21	-0.917686	0.264	0.712053	0.129	1.20563	0.15	6.06871e-10	-0.214474	0.112	0.423068	0.067	0.791406	0.061	0.000880497
Individuals from Nuštar (7 individuals; excluding outlier I28390)	1.5543e-27	2.60342e-156	4.28884e-20	1.42725e-116	1.05694	-0.0569424	0.047	2.81205e-27	1.29806e-168	0.879098	0.120902	0.035	4.9817e-25	4.80089e-100	0.96659	0.046	-0.154243	0.062	0.187653	0.025	4.02974e-09	0.858297	0.141703	0.015	1.8193e-10	2.66527e-106	1.31469e-152	0.236178	0.062	0.365919	0.035	0.397903	0.036	0.0170984	0.326671	0.053	0.358663	0.033	0.314666	0.026	0.210281

## Sheet: Table 8
Data S2, Table 8. Proximal qpAdm results for present-day Balkan and Aegean populations genotyped with the Human Origin array.
Local 1-way models
	CroatiaSerbia_RomanLocal	Aegean_BA_IA	Albania_BA_IA	Croatia_IA	Bulgaria_EIA	Serbia_BA
Pop	Pval	Pval	Pval	Pval	Pval	Pval
Croatian	1.39076e-104	1.7512e-277	2.30061e-39	5.92848e-61	2.62625e-201	6.17489e-21
Serbian	8.12506e-110	4.995e-299	1.10595e-31	1.8661e-61	4.65381e-201	3.82422e-16
Romanian	1.17103e-62	3.58906e-201	3.06254e-19	1.80758e-45	7.85223e-132	1.4732e-19
Bulgarian	4.74055e-49	2.66526e-176	6.24193e-12	1.02334e-43	2.30886e-118	3.40179e-21
Albanian	3.80924e-14	9.97954e-87	0.000587046	1.33242e-26	4.46438e-54	1.72353e-23
Greek_Macedonia	1.08073e-20	2.21216e-114	1.29753e-07	9.02871e-39	5.07765e-74	2.90773e-29
Greek_Peloponnese	5.73397e-09	1.13439e-74	4.08181e-09	2.98492e-47	1.73156e-48	2.98407e-55
Greek_Cyclades	1.17564e-10	1.63904e-51	1.90507e-19	9.01504e-80	2.70747e-45	2.22693e-95
Cretan	1.30131e-18	4.49677e-70	8.87261e-23	1.87393e-93	1.67896e-54	9.50458e-104
Greek_Dodecanese	2.96703e-31	4.41123e-44	1.90974e-41	2.31376e-142	2.44539e-51	1.34895e-155
3- and 4-way models	CroatiaSerbia_RomanLocal		Bulgaria_EIA		Albania_BA_IA		Aegean_BA_IA		CroatiaSerbia_RomanAnatolian		CEE_EarlyMedieval		WestAnatolia_Ottoman
Pop	Prop	SE	Prop	SE	Prop	SE	Prop	SE	Prop	SE	Prop	SE	Prop	SE	Pval
Croatian	0.311612	0.03									0.664848	0.027	0.0235392	0.022	0.0264396
Serbian	0.392108	0.024									0.584405	0.021	0.023487	0.019	0.089366
Romanian			0.245751	0.062					0.0861591	0.071	0.553753	0.024	0.114337	0.03	0.0880047
Bulgarian			0.192903	0.066					0.237909	0.076	0.512464	0.022	0.056724	0.029	0.0411961
Albanian					0.252084	0.121			0.437694	0.074	0.310223	0.053			0.162729
Greek_Macedonia							0.387509	0.113	0.110653	0.135	0.401522	0.02	0.100317	0.033	0.0287409
Greek_Peloponnese							0.247084	0.074	0.39159	0.087	0.299479	0.019	0.0618471	0.027	0.333923
Greek_Cyclades									0.758109	0.024	0.196813	0.022	0.0450784	0.026	0.016641
Cretan									0.733276	0.024	0.178871	0.02	0.0878525	0.025	0.035809
Greek_Dodecanese									0.844484	0.027	0.0349944	0.022	0.120522	0.028	0.0458706

## Sheet: Table 9
Data S2, Table 9. Newly reported radiocarbon dates and stable isotope values
Individual-ID		Date	Locality	Country	Material	Fraction Modern	±	D14C (‰)	±	14C age (BP)	±	δ13C (‰)	δ15N (‰)	%C	%N	C:N	Run Date	Lab Code	OxCal BP sigma	OxCal BP mu	FROM Calibrated Date (-)=calBCE (+)=cal CE	TO Calibrated Date (-)=calBCE (+)=cal CE	Correction Applied (t/f)	Calibration Program	Calibration Program Version	Calibration Curve
I15492	Tooth	241-362 cal CE (1755±20 BP, PSUAMS-9557)	Viminacium, Pirivoj Necropolis	Serbia	XAD amino acids	0.803763	0.001573	-196.237	1.57291	1755	20	-19.0776	11.8104	23.868	8.80973	3.16082	2021-07-15	PSUAMS-9557	34	1648	241	362	f	OxCal; Bronk Ramsey 2009a	4.4	IntCal20; 94.5%
I15499	Tooth	80-215 cal CE (1895±20 BP, PSUAMS-8552)	Viminacium, Pirivoj Necropolis	Serbia	> 30kDa gelatin	0.79008	0.001612	-209.92	1.61242	1895	20	-12.9922	15.4154	16.8326	5.91631	3.31931	2020-12-16	PSUAMS-8552	35	1795	80	215	f	OxCal; Bronk Ramsey 2009a	4.4	IntCal20; 94.5%
I15502	Tooth	215-326 calCE (1800±20 BP, PSUAMS-13191)	Viminacium, Pirivoj Necropolis	Serbia	>30kDa gelatin	0.799071	0.0017807	-200.929	1.7807	1800	20						2023-04-20	PSUAMS-13191	36	1680	215	326	f	OxCal; Bronk Ramsey 2009a	4.4	IntCal20; 94.5%
I15516	Tooth	127-233 calCE (1860±20 BP, PSUAMS-13192)	Viminacium, Pirivoj Necropolis	Serbia	>30kDa gelatin	0.79346	0.00178352	-206.54	1.78352	1860	20						2023-04-20	PSUAMS-13192	32	1769	127	233	f	OxCal; Bronk Ramsey 2009a	4.4	IntCal20; 94.5%
I15500	Tooth	129-247 cal CE (1835±20 BP, PSUAMS-8560)	Viminacium, Rit Necropolis	Serbia	> 30kDa gelatin	0.795636	0.001584	-204.364	1.58402	1835	20	-17.6894	10.0502	45.1803	16.0846	3.27707	2020-12-16	PSUAMS-8560	34	1740	129	247	f	OxCal; Bronk Ramsey 2009a	4.4	IntCal20; 94.5%
I15517	Tooth	124-228 cal CE (1870±20 BP, PSUAMS-8590)	Viminacium, Pirivoj Necropolis	Serbia	XAD amino acids	0.79214	0.001933	-207.86	1.9334	1870	20	-16.7877	8.67916	34.5972	12.8975	3.12955	2020-12-27	PSUAMS-8590	31	1777	124	228	f	OxCal; Bronk Ramsey 2009a	4.4	IntCal20; 94.5%
I15518	Tooth	211-326 cal CE (1805±20 BP, PSUAMS-9558)	Viminacium, Više Grobalja necropolis	Serbia	XAD amino acids	0.798544	0.00155	-201.456	1.54988	1805	20	-17.8068	10.7467	29.1513	10.7163	3.17365	2021-07-15	PSUAMS-9558	37	1688	211	326	f	OxCal; Bronk Ramsey 2009a	4.4	IntCal20; 94.5%
I15520	Tooth	207-326 cal CE (1810±20 BP, PSUAMS-9559)	Viminacium, Više Grobalja necropolis	Serbia	XAD amino acids	0.798121	0.001551	-201.879	1.55087	1810	20	-12.2888	11.5109	28.6545	10.6704	3.13298	2021-07-15	PSUAMS-9559	38	1696	207	326	f	OxCal; Bronk Ramsey 2009a	4.4	IntCal20; 94.5%
I15521	Tooth	130-237 cal CE (1850±15 BP, PSUAMS-9560)	Viminacium, Više Grobalja necropolis	Serbia	XAD amino acids	0.79443	0.001482	-205.57	1.48166	1850	15	-15.8947	10.5773	28.17	10.4462	3.14612	2021-07-15	PSUAMS-9560	31	1756	130	237	f	OxCal; Bronk Ramsey 2009a	4.4	IntCal20; 94.5%
I15526	Tooth	215-326 cal CE (1800±20 BP, PSUAMS-9561)	Viminacium, Više Grobalja necropolis	Serbia	XAD amino acids	0.79949	0.00167	-200.51	1.66953	1800	20	-19.2949	10.9594	31.524	11.7255	3.13658	2021-07-15	PSUAMS-9561	36	1680	215	326	f	OxCal; Bronk Ramsey 2009a	4.4	IntCal20; 94.5%
I32305	Tooth	25-203 cal CE (1930±20 BP, PSUAMS-11950)	Viminacium, Više Grobalja necropolis	Serbia	>30kDa gelatin	0.786281	0.00184158	-213.719	1.84158	1930	20	-16.4628	8.67616	45.8276	16.8085	3.18087	2022-10-04	PSUAMS-11950	37	1850	25	203	f	OxCal; Bronk Ramsey 2009a	4.4	IntCal20; 94.5%
I15527	Tooth	70-208 cal CE (1910±20 BP, PSUAMS-8553)	Viminacium, Pécine Necropolis	Serbia	> 30kDa gelatin	0.788447	0.001542	-211.553	1.54241	1910	20	-19.4889	9.37181	23.0788	7.82691	3.44009	2020-12-16	PSUAMS-8553	41	1815	70	208	f	OxCal; Bronk Ramsey 2009a	4.4	IntCal20; 94.5%
I15528	Tooth	80-215 cal CE (1895±20 BP, PSUAMS-9562)	Viminacium, Pécine Necropolis	Serbia	XAD amino acids	0.789797	0.001635	-210.203	1.63536	1895	20	-19.0301	12.1449	28.6691	10.4955	3.18683	2021-07-15	PSUAMS-9562	35	1795	80	215	f	OxCal; Bronk Ramsey 2009a	4.4	IntCal20; 94.5%
I15531	Tooth	258-413 cal CE (1700±20 BP, PSUAMS-8554)	Viminacium, Pécine Necropolis	Serbia	> 30kDa gelatin	0.809262	0.001757	-190.738	1.75712	1700	20	-14.2344	12.0539	49.5056	17.923	3.22248	2020-12-16	PSUAMS-8554	45	1595	258	413	f	OxCal; Bronk Ramsey 2009a	4.4	IntCal20; 94.5%
I15533	Tooth	246-365 cal CE (1745±15 BP, PSUAMS-8591)	Viminacium, Pécine Necropolis	Serbia	XAD amino acids	0.804761	0.001479	-195.239	1.47851	1745	15	-13.6819	11.942	34.1072	12.489	3.18614	2020-12-27	PSUAMS-8591	35	1644	246	365	f	OxCal; Bronk Ramsey 2009a	4.4	IntCal20; 94.5%
I15534	Tooth	237-348 cal CE (1765±20 BP, PSUAMS-9563)	Viminacium, Pécine Necropolis	Serbia	XAD amino acids	0.802502	0.001542	-197.498	1.5419	1765	20	-18.1715	11.2031	26.3724	9.71767	3.16617	2021-07-15	PSUAMS-9563	31	1654	237	348	f	OxCal; Bronk Ramsey 2009a	4.4	IntCal20; 94.5%
I15535	Tooth	255-409 cal CE (1715±20 BP, PSUAMS-9564)	Viminacium, Pécine Necropolis	Serbia	XAD amino acids	0.807573	0.001641	-192.427	1.64143	1715	20	-15.2166	13.1457	28.7806	10.5416	3.18521	2021-07-15	PSUAMS-9564	46	1610	255	409	f	OxCal; Bronk Ramsey 2009a	4.4	IntCal20; 94.5%
I15538	Tooth	892-989 cal CE (1115±15 BP, PSUAMS-8592)	Timacum Minus, Kuline Necropolis	Serbia	XAD amino acids	0.870478	0.001589	-129.522	1.58933	1115	15	-17.9044	10.1306	29.8531	10.9135	3.19133	2020-12-27	PSUAMS-8592	30	1011	892	989	f	OxCal; Bronk Ramsey 2009a	4.4	IntCal20; 94.5%
I15540	Tooth	775-978 cal CE (1140±15 BP, PSUAMS-9670)	Timacum Minus, Kuline Necropolis	Serbia	XAD amino acids	0.867706	0.001544	-132.294	1.54354	1140	15	-17.058	9.22837	25.2215	9.17622	3.20667	2021-07-28	PSUAMS-9670	37	1026	775	978	f	OxCal; Bronk Ramsey 2009a	4.4	IntCal20; 94.5%
I15542	Tooth	897-1021 cal CE (1075±15 BP, PSUAMS-8555)	Timacum Minus, Kuline Necropolis	Serbia	> 30kDa gelatin	0.874965	0.001607	-125.035	1.60744	1075	15	-16.2051	9.65151	48.5479	17.2878	3.27626	2020-12-16	PSUAMS-8555	38	980	897	1021	f	OxCal; Bronk Ramsey 2009a	4.4	IntCal20; 94.5%
I15544	Tooth	261-418 cal CE (1685±20 BP, PSUAMS-8725)	Timacum Minus, Slog Necropolis	Serbia	XAD amino acids	0.810618	0.001952	-189.382	1.95192	1685	20	-19.1329	8.76562	30.2078	11.0192	3.19827	2021-01-26	PSUAMS-8725	42	1581	261	418	f	OxCal; Bronk Ramsey 2009a	4.4	IntCal20; 94.5%
I15545	Tooth	417-538 cal CE (1610±15 BP, PSUAMS-8556)	Timacum Minus, Slog Necropolis	Serbia	> 30kDa gelatin	0.81855	0.001515	-181.45	1.51486	1610	15	-16.9219	11.7101	41.8123	14.8964	3.27469	2020-12-16	PSUAMS-8556	37	1472	417	538	f	OxCal; Bronk Ramsey 2009a	4.4	IntCal20; 94.5%
I15549	Tooth	259-409 cal CE (1705±15 BP, PSUAMS-8557)	Mediana	Serbia	> 30kDa gelatin	0.808594	0.001477	-191.406	1.47684	1705	15	-15.8393	11.5667	49.3621	17.6919	3.25511	2020-12-16	PSUAMS-8557	45	1598	259	409	f	OxCal; Bronk Ramsey 2009a	4.4	IntCal20; 94.5%
I15551	Tooth	242-375 cal CE (1750±20 BP, PSUAMS-8561)	Timacum Minus, Slog Necropolis	Serbia	> 30kDa gelatin	0.804486	0.001833	-195.514	1.83295	1750	20	-19.3245	10.5069	46.1024	16.468	3.26611	2020-12-16	PSUAMS-8561	36	1645	242	375	f	OxCal; Bronk Ramsey 2009a	4.4	IntCal20; 94.5%
I1116	Petrous	775-994 cal CE (1125±26 BP, OxA-X-2648-37)	Vojvodina, Hrtkovci, Gomolova	Serbia						1125	26							OxA-X-2648-37	40	1019	775	994	f	OxCal; Bronk Ramsey 2009a	4.4	IntCal20; 94.5%
I26745	Petrous	670-775 cal CE (1275±20 BP, PSUAMS-12035)	Jagodnjak – Krčevine – Selska Bara, Beli Manastir	Croatia	XAD amino acids	0.853	0.0018	-147	1.8	1275	20	-15.5444	10.0862	32.482	11.9831	3.16243	2022-10-10	PSUAMS-12035	32	1226	670	775	f	OxCal; Bronk Ramsey 2009a	4.4	IntCal20; 94.5%
I26747	Petrous	671-774 cal CE (1280±20 BP PSUAMS-11913)	Jagodnjak – Krčevine – Selska Bara, Beli Manastir	Croatia	XAD amino acids	0.852456	0.00206194	-147.544	2.06194	1280	20	-16.0918	10.5609	25.3286	9.39233	3.14619	2022-09-28	PSUAMS-11913	32	1227	671	774	f	OxCal; Bronk Ramsey 2009a	4.4	IntCal20; 94.5%
I26748	Petrous	773-890 cal CE (1190±20 BP, PSUAMS-12036)	Brekinjova kosa, Bojna, Glina	Croatia	XAD amino acids	0.8624	0.0018	-137.6	1.8	1190	20	-16.3961	10.0236	32.6984	12.0773	3.15866	2022-10-10	PSUAMS-12036	37	1112	773	890	f	OxCal; Bronk Ramsey 2009a	4.4	IntCal20; 94.5%
I26749	Petrous	774-885 cal CE (1200±20 BP, PSUAMS-12037)	Brekinjova kosa, Bojna, Glina	Croatia	XAD amino acids	0.8613	0.0019	-138.7	1.9	1200	20	-15.7896	9.43499	33.3943	12.2563	3.17878	2022-10-10	PSUAMS-12037	35	1118	774	885	f	OxCal; Bronk Ramsey 2009a	4.4	IntCal20; 94.5%
I28390	Petrous	771-947 cal CE (1175±15 BP, PSUAMS-12038)	Dvorac, Nuštar	Croatia	XAD amino acids	0.8639	0.0016	-136.1	1.6	1175	15	-16.4544	10.8124	29.4426	10.7843	3.18515	2022-10-10	PSUAMS-12038	42	1103	771	947	f	OxCal; Bronk Ramsey 2009a	4.4	IntCal20; 94.5%
Grave 45 (Not sampled for DNA analysis)	Petrous	702-881 calCE (1230±20 BP, PSUAMS-12039)	Dvorac, Nuštar	Croatia	XAD amino acids	0.8579	0.0017	-142.1	1.7	1230	20	-16.6951	10.7731	27.5027	10.1033	3.17584	2022-10-10	PSUAMS-12039	51	1154	702	881	f	OxCal; Bronk Ramsey 2009a	4.4	IntCal20; 94.5%
I27296	Petrous	435-587 calCE (1545±20 BP, PSUAMS-13193)	Kormadin, Jakovo	Croatia	>30kDa gelatin	0.825162	0.00170269	-174.838	1.70269	1545	20						2023-04-21	PSUAMS-13193	43	1427	435	587	f	OxCal; Bronk Ramsey 2009a	4.4	IntCal20; 94.5%
I27297	Petrous	440-599 calCE (1530±20 BP, PSUAMS-13194)	Kormadin, Jakovo	Croatia	>30kDa gelatin	0.826806	0.00169265	-173.194	1.69265	1530	20						2023-04-21	PSUAMS-13194	33	1399	440	599	f	OxCal; Bronk Ramsey 2009a	4.4	IntCal20; 94.5%
I4803	Petrous	708-884 cal CE (1215±20 BP, PSUAMS-4351)	Bratislava, Mlynska dol	Slovakia	>30kDa gelatin	0.85956	0.00160622	-140.44	1.60622	1215	20	-17.2452	11.0214	44.4498	15.8748	3.26669	2018-06-12	PSUAMS-4351	40	1130	708	884	f	OxCal; Bronk Ramsey 2009a	4.4	IntCal20; 94.5%
I12991	Petrous	709-880 cal CE(1220±15 BP, PSUAMS-9770)	Blatné	Slovakia	XAD amino acids	0.858862	0.001531	-141.138	1.53132	1220	15						2021-08-24	PSUAMS-9770	37	1133	709	880	f	OxCal; Bronk Ramsey 2009a	4.4	IntCal20; 94.5%
I13458	Petrous	772-893 cal CE (1180±15 BP, PSUAMS-10088)	Vȳčapy-Opatovce	Slovakia	XAD amino acids	0.863634	0.00155827	-136.366	1.55827	1180	15	-17.9271	11.5245	29.7813	10.8624	3.19864	2021-11-22	PSUAMS-10088	38	1107	772	893	f	OxCal; Bronk Ramsey 2009a	4.4	IntCal20; 94.5%
I15232	Petrous	773-890 cal CE (1190±20 BP, PSUAMS-9000)	Pottenbrunn	Austria	XAD amino acids	0.862201	0.001882	-137.799	1.88231	1190	20	-19.3419	11.6351	30.7979	10.9771	3.27326	2021-04-02	PSUAMS-9000	37	1112	773	890	f	OxCal; Bronk Ramsey 2009a	4.4	IntCal20; 94.5%
I35012	Rib	1161-1264 cal CE (847±27 BP, UBA-49326)	Gornji Kosinj, Saint Ana	Croatia		0.9	0.003			847	27	-18.3	8.9			3.11	2023-01-18	UBA-49326	33	746	1161	1264	f	OxCal; Bronk Ramsey 2009a	4.4	IntCal20; 94.5%

## Sheet: Table 10
Data S2, Table 10. Library statistics for the newly reported data
Library ID (we list all libraries from individuals with newly reported data in this study)	Master ID	Skeletal Element Used for aDNA	Location where powder was prepared	amount of powder used in extraction (mg)	Location where DNA extraction was performed	DNA extraction	Extraction Method	Location where library preparation was performed	Library preparation	amount of powder in library (mg)	UDG treatment	Library Prep Method	Target enrichment performed	mt Enrichment Method	1240K Enrichment Method	Sequencing platform for 1240k capture data	Read Length	Shotgun percentage mapping to hg19	Shotgun mean sequence length	1240K coverage at targeted positions	1240K mean sequence length	1240K fraction of C-to-T damage in last base	1240K sequences hitting X chr	1240K sequences hitting Y chr
S15232.Y1.E1.L1	I15232	cochlea	Vienna	75	Boston	robotic	Rohland 2018 (Dabney Buffer, silica beads)	Boston	ds	7.5	partial	Rohland 2015; silica coated magnetic beads and 7x volume PB (Qiagen) for cleanups, Bst2.0 in smaller volume, 100ul total PCR volume, higher primer concentration, SPRI cleanup of PCR	1240k	Fu 2013; simultaneous enrichment of ~1.2M SNPs and mtDNA	Fu 2013; simultaneous enrichment of ~1.2M SNPs and mtDNA	NextSeq 500	2x76, 2x7	0.292443	52.7	2.513	61.3	0.075	47818	33103
S26895.Y1.E1.L1	I26895	cochlea	Vienna	41	Boston	robotic	Rohland 2018 (Dabney Buffer, silica beads)	Boston	ds	8.2	partial	Rohland 2015; silica coated magnetic beads and 7x volume PB (Qiagen) for cleanups, Bst2.0 in smaller volume, 100ul total PCR volume, higher primer concentration, SPRI cleanup of PCR	1240k	Fu 2013; simultaneous enrichment of ~1.2M SNPs and mtDNA	Fu 2013; simultaneous enrichment of ~1.2M SNPs and mtDNA	HiSeq X10	2x101, 2x7	0.184758	44.3	4.06762	56.3	0.1015	154734	1505
S26899.Y1.E2.L1	I26899	cochlea	Vienna	40	Boston	robotic	Rohland 2018 (Dabney Buffer, silica beads)	Boston	ds	8	partial	Rohland 2015; silica coated magnetic beads and 7x volume PB (Qiagen) for cleanups, Bst2.0 in smaller volume, 100ul total PCR volume, higher primer concentration, SPRI cleanup of PCR	Twist1.4M	Rohland 2022	Rohland 2022	HiSeq X10	2x101, 2x7	0.00105956	41.1	0.018203	44.8	0.106	361	236
S26894.Y1.E1.L1	I26894	cochlea	Vienna	42	Boston	robotic	Rohland 2018 (Dabney Buffer, silica beads)	Boston	ds	8.4	partial	Rohland 2015; silica coated magnetic beads and 7x volume PB (Qiagen) for cleanups, Bst2.0 in smaller volume, 100ul total PCR volume, higher primer concentration, SPRI cleanup of PCR	1240k	Fu 2013; simultaneous enrichment of ~1.2M SNPs and mtDNA	Fu 2013; simultaneous enrichment of ~1.2M SNPs and mtDNA	HiSeq X10	2x101, 2x7	0.285316	47.5	6.69958	61.2	0.081	243732	2942
S26897.Y1.E1.L1	I26897	cochlea	Vienna	37	Boston	robotic	Rohland 2018 (Dabney Buffer, silica beads)	Boston	ds	7.4	partial	Rohland 2015; silica coated magnetic beads and 7x volume PB (Qiagen) for cleanups, Bst2.0 in smaller volume, 100ul total PCR volume, higher primer concentration, SPRI cleanup of PCR	1240k	Fu 2013; simultaneous enrichment of ~1.2M SNPs and mtDNA	Fu 2013; simultaneous enrichment of ~1.2M SNPs and mtDNA	HiSeq X10	2x101, 2x7	0.0618625	43.8	2.16079	56.8	0.0885	41674	31252
S26898.Y1.E1.L1	I26897	cochlea	Vienna	41	Boston	robotic	Rohland 2018 (Dabney Buffer, silica beads)	Boston	ds	8.2	partial	Rohland 2015; silica coated magnetic beads and 7x volume PB (Qiagen) for cleanups, Bst2.0 in smaller volume, 100ul total PCR volume, higher primer concentration, SPRI cleanup of PCR	1240k	Fu 2013; simultaneous enrichment of ~1.2M SNPs and mtDNA	Fu 2013; simultaneous enrichment of ~1.2M SNPs and mtDNA	HiSeq X10	2x101, 2x7	0.151163	45	4.49126	57.8	0.091	83252	65099
S26749.Y1.E1.L1	I26749	cochlea	Vienna	38	Boston	robotic	Rohland 2018 (Dabney Buffer, silica beads)	Boston	ds	7.6	partial	Rohland 2015; silica coated magnetic beads and 7x volume PB (Qiagen) for cleanups, Bst2.0 in smaller volume, 100ul total PCR volume, higher primer concentration, SPRI cleanup of PCR	1240k	Fu 2013; simultaneous enrichment of ~1.2M SNPs and mtDNA	Fu 2013; simultaneous enrichment of ~1.2M SNPs and mtDNA	HiSeq X10	2x101, 2x7	0.0384357	42.8	1.7463	52.8	0.2105	32932	23875
S26748.Y1.E1.L1	I26748	cochlea	Vienna	41	Boston	robotic	Rohland 2018 (Dabney Buffer, silica beads)	Boston	ds	8.2	partial	Rohland 2015; silica coated magnetic beads and 7x volume PB (Qiagen) for cleanups, Bst2.0 in smaller volume, 100ul total PCR volume, higher primer concentration, SPRI cleanup of PCR	1240k	Fu 2013; simultaneous enrichment of ~1.2M SNPs and mtDNA	Fu 2013; simultaneous enrichment of ~1.2M SNPs and mtDNA	HiSeq X10	2x101, 2x7	0.143708	43	3.37175	53.9	0.2175	62037	47218
S26747.Y1.E1.L1	I26747	cochlea	Vienna	40	Boston	robotic	Rohland 2018 (Dabney Buffer, silica beads)	Boston	ds	8	partial	Rohland 2015; silica coated magnetic beads and 7x volume PB (Qiagen) for cleanups, Bst2.0 in smaller volume, 100ul total PCR volume, higher primer concentration, SPRI cleanup of PCR	1240k	Fu 2013; simultaneous enrichment of ~1.2M SNPs and mtDNA	Fu 2013; simultaneous enrichment of ~1.2M SNPs and mtDNA	HiSeq X10	2x101, 2x7	0.613991	48.5	9.32094	59.9	0.1535	319774	4927
S26746.Y1.E1.L1	I26746	cochlea	Vienna	41	Boston	robotic	Rohland 2018 (Dabney Buffer, silica beads)	Boston	ds	8.2	partial	Rohland 2015; silica coated magnetic beads and 7x volume PB (Qiagen) for cleanups, Bst2.0 in smaller volume, 100ul total PCR volume, higher primer concentration, SPRI cleanup of PCR	1240k	Fu 2013; simultaneous enrichment of ~1.2M SNPs and mtDNA	Fu 2013; simultaneous enrichment of ~1.2M SNPs and mtDNA	HiSeq X10	2x101, 2x7	0.569755	47.1	6.7941	58.5	0.1665	120561	93003
S26745.Y1.E1.L1	I26745	cochlea	Vienna	37	Boston	robotic	Rohland 2018 (Dabney Buffer, silica beads)	Boston	ds	7.4	partial	Rohland 2015; silica coated magnetic beads and 7x volume PB (Qiagen) for cleanups, Bst2.0 in smaller volume, 100ul total PCR volume, higher primer concentration, SPRI cleanup of PCR	1240k	Fu 2013; simultaneous enrichment of ~1.2M SNPs and mtDNA	Fu 2013; simultaneous enrichment of ~1.2M SNPs and mtDNA	HiSeq X10	2x101, 2x7	0.645044	52.6	9.97928	63.1	0.0935	335257	5753
S24343.Y1.E1.L1	I24343	cochlea	Vienna	36	Boston	robotic	Rohland 2018 (Dabney Buffer, silica beads)	Boston	ds	7.2	partial	Rohland 2015; silica coated magnetic beads and 7x volume PB (Qiagen) for cleanups, Bst2.0 in smaller volume, 100ul total PCR volume, higher primer concentration, SPRI cleanup of PCR	1240k	Fu 2013; simultaneous enrichment of ~1.2M SNPs and mtDNA	Fu 2013; simultaneous enrichment of ~1.2M SNPs and mtDNA	HiSeq X10	2x101, 2x7	0.0166129	40.9	0.0289943	46.3	0.2215	1099	14
S28394.Y1.E1.L1	I28394	cochlea	Vienna	36	Boston	robotic	Rohland 2018 (Dabney Buffer, silica beads)	Boston	ds	7.2	partial	Rohland 2015; silica coated magnetic beads and 7x volume PB (Qiagen) for cleanups, Bst2.0 in smaller volume, 100ul total PCR volume, higher primer concentration, SPRI cleanup of PCR	1240k	Fu 2013; simultaneous enrichment of ~1.2M SNPs and mtDNA	Fu 2013; simultaneous enrichment of ~1.2M SNPs and mtDNA	HiSeq X10	2x101, 2x7	0.561641	58.5	8.42117	65.8	0.0865	289062	4702
S28391.Y1.E1.L1	I28391	cochlea	Vienna	36	Boston	robotic	Rohland 2018 (Dabney Buffer, silica beads)	Boston	ds	7.2	partial	Rohland 2015; silica coated magnetic beads and 7x volume PB (Qiagen) for cleanups, Bst2.0 in smaller volume, 100ul total PCR volume, higher primer concentration, SPRI cleanup of PCR	1240k	Fu 2013; simultaneous enrichment of ~1.2M SNPs and mtDNA	Fu 2013; simultaneous enrichment of ~1.2M SNPs and mtDNA	HiSeq X10	2x101, 2x7	0.563239	53.2	8.18158	60.4	0.1335	279011	4071
S28399.Y1.E1.L1	I28399	cochlea	Vienna	38	Boston	robotic	Rohland 2018 (Dabney Buffer, silica beads)	Boston	ds	7.6	partial	Rohland 2015; silica coated magnetic beads and 7x volume PB (Qiagen) for cleanups, Bst2.0 in smaller volume, 100ul total PCR volume, higher primer concentration, SPRI cleanup of PCR	1240k	Fu 2013; simultaneous enrichment of ~1.2M SNPs and mtDNA	Fu 2013; simultaneous enrichment of ~1.2M SNPs and mtDNA	HiSeq X10	2x101, 2x7	0.477507	49.8	4.97708	56.7	0.1465	85368	66215
S28400.Y1.E1.L1	I28400	cochlea	Vienna	37	Boston	robotic	Rohland 2018 (Dabney Buffer, silica beads)	Boston	ds	7.4	partial	Rohland 2015; silica coated magnetic beads and 7x volume PB (Qiagen) for cleanups, Bst2.0 in smaller volume, 100ul total PCR volume, higher primer concentration, SPRI cleanup of PCR	1240k	Fu 2013; simultaneous enrichment of ~1.2M SNPs and mtDNA	Fu 2013; simultaneous enrichment of ~1.2M SNPs and mtDNA	HiSeq X10	2x101, 2x7	0.222092	55.9	6.64275	65.1	0.1085	117040	93047
S28485.Y1.E1.L1	I28485	cochlea	Vienna	38	Boston	robotic	Rohland 2018 (Dabney Buffer, silica beads)	Boston	ds	7.6	partial	Rohland 2015; silica coated magnetic beads and 7x volume PB (Qiagen) for cleanups, Bst2.0 in smaller volume, 100ul total PCR volume, higher primer concentration, SPRI cleanup of PCR	1240k	Fu 2013; simultaneous enrichment of ~1.2M SNPs and mtDNA	Fu 2013; simultaneous enrichment of ~1.2M SNPs and mtDNA	HiSeq X10	2x101, 2x7	0.00177861	54.4	0.032031	63.9	0.118	658	460
S28398.Y1.E1.L1	I28398	cochlea	Vienna	36	Boston	robotic	Rohland 2018 (Dabney Buffer, silica beads)	Boston	ds	7.2	partial	Rohland 2015; silica coated magnetic beads and 7x volume PB (Qiagen) for cleanups, Bst2.0 in smaller volume, 100ul total PCR volume, higher primer concentration, SPRI cleanup of PCR	1240k	Fu 2013; simultaneous enrichment of ~1.2M SNPs and mtDNA	Fu 2013; simultaneous enrichment of ~1.2M SNPs and mtDNA	HiSeq X10	2x101, 2x7	0.427384	53.4	5.34019	62.1	0.1225	191636	2683
S28397.Y1.E1.L1	I28397	cochlea	Vienna	36	Boston	robotic	Rohland 2018 (Dabney Buffer, silica beads)	Boston	ds	7.2	partial	Rohland 2015; silica coated magnetic beads and 7x volume PB (Qiagen) for cleanups, Bst2.0 in smaller volume, 100ul total PCR volume, higher primer concentration, SPRI cleanup of PCR	1240k	Fu 2013; simultaneous enrichment of ~1.2M SNPs and mtDNA	Fu 2013; simultaneous enrichment of ~1.2M SNPs and mtDNA	HiSeq X10	2x101, 2x7	0.540229	52.8	7.02963	60.3	0.119	119898	95295
S28396.Y1.E1.L1	I28396	cochlea	Vienna	37	Boston	robotic	Rohland 2018 (Dabney Buffer, silica beads)	Boston	ds	7.4	partial	Rohland 2015; silica coated magnetic beads and 7x volume PB (Qiagen) for cleanups, Bst2.0 in smaller volume, 100ul total PCR volume, higher primer concentration, SPRI cleanup of PCR	1240k	Fu 2013; simultaneous enrichment of ~1.2M SNPs and mtDNA	Fu 2013; simultaneous enrichment of ~1.2M SNPs and mtDNA	HiSeq X10	2x101, 2x7	0.168099	53	3.06769	63.7	0.112	57584	42721
S28395.Y1.E1.L1	I28395	cochlea	Vienna	38	Boston	robotic	Rohland 2018 (Dabney Buffer, silica beads)	Boston	ds	7.6	partial	Rohland 2015; silica coated magnetic beads and 7x volume PB (Qiagen) for cleanups, Bst2.0 in smaller volume, 100ul total PCR volume, higher primer concentration, SPRI cleanup of PCR	1240k	Fu 2013; simultaneous enrichment of ~1.2M SNPs and mtDNA	Fu 2013; simultaneous enrichment of ~1.2M SNPs and mtDNA	HiSeq X10	2x101, 2x7	0.49962	57.7	7.6404	66.5	0.0625	275309	3298
S28393.Y1.E1.L1	I28393	cochlea	Vienna	36	Boston	robotic	Rohland 2018 (Dabney Buffer, silica beads)	Boston	ds	7.2	partial	Rohland 2015; silica coated magnetic beads and 7x volume PB (Qiagen) for cleanups, Bst2.0 in smaller volume, 100ul total PCR volume, higher primer concentration, SPRI cleanup of PCR	1240k	Fu 2013; simultaneous enrichment of ~1.2M SNPs and mtDNA	Fu 2013; simultaneous enrichment of ~1.2M SNPs and mtDNA	HiSeq X10	2x101, 2x7	0.454099	54.2	6.63524	62.4	0.1025	227159	3689
S28392.Y1.E1.L1	I28392	cochlea	Vienna	36	Boston	robotic	Rohland 2018 (Dabney Buffer, silica beads)	Boston	ds	7.2	partial	Rohland 2015; silica coated magnetic beads and 7x volume PB (Qiagen) for cleanups, Bst2.0 in smaller volume, 100ul total PCR volume, higher primer concentration, SPRI cleanup of PCR	1240k	Fu 2013; simultaneous enrichment of ~1.2M SNPs and mtDNA	Fu 2013; simultaneous enrichment of ~1.2M SNPs and mtDNA	HiSeq X10	2x101, 2x7	0.588528	54.9	6.32877	62	0.112	223379	3239
S28388.Y1.E1.L1	I28388	cochlea	Vienna	36	Boston	robotic	Rohland 2018 (Dabney Buffer, silica beads)	Boston	ds	7.2	partial	Rohland 2015; silica coated magnetic beads and 7x volume PB (Qiagen) for cleanups, Bst2.0 in smaller volume, 100ul total PCR volume, higher primer concentration, SPRI cleanup of PCR	1240k	Fu 2013; simultaneous enrichment of ~1.2M SNPs and mtDNA	Fu 2013; simultaneous enrichment of ~1.2M SNPs and mtDNA	HiSeq X10	2x101, 2x7	0.589592	55.8	7.67937	63.3	0.102	131976	105963
S28389.Y1.E1.L1	I28389	cochlea	Vienna	37	Boston	robotic	Rohland 2018 (Dabney Buffer, silica beads)	Boston	ds	7.4	partial	Rohland 2015; silica coated magnetic beads and 7x volume PB (Qiagen) for cleanups, Bst2.0 in smaller volume, 100ul total PCR volume, higher primer concentration, SPRI cleanup of PCR	1240k	Fu 2013; simultaneous enrichment of ~1.2M SNPs and mtDNA	Fu 2013; simultaneous enrichment of ~1.2M SNPs and mtDNA	HiSeq X10	2x101, 2x7	0.465515	57.2	7.91328	65.7	0.061	286867	3553
S28390.Y1.E1.L1	I28390	cochlea	Vienna	38	Boston	robotic	Rohland 2018 (Dabney Buffer, silica beads)	Boston	ds	7.6	partial	Rohland 2015; silica coated magnetic beads and 7x volume PB (Qiagen) for cleanups, Bst2.0 in smaller volume, 100ul total PCR volume, higher primer concentration, SPRI cleanup of PCR	1240k	Fu 2013; simultaneous enrichment of ~1.2M SNPs and mtDNA	Fu 2013; simultaneous enrichment of ~1.2M SNPs and mtDNA	HiSeq X10	2x101, 2x7	0.544627	52.8	6.85545	59.9	0.121	235668	3174
S26714.Y1.E1.L1	I26714	cochlea	Vienna	37	Boston	robotic	Rohland 2018 (Dabney Buffer, silica beads)	Boston	ds	7.4	partial	Rohland 2015; silica coated magnetic beads and 7x volume PB (Qiagen) for cleanups, Bst2.0 in smaller volume, 100ul total PCR volume, higher primer concentration, SPRI cleanup of PCR	1240k	Fu 2013; simultaneous enrichment of ~1.2M SNPs and mtDNA	Fu 2013; simultaneous enrichment of ~1.2M SNPs and mtDNA	HiSeq X10	2x101, 2x7	0.122979	45.1	3.14519	56.9	0.2035	122757	1289
S26718.Y1.E1.L1	I26718	tooth	Vienna	36	Boston	robotic	Rohland 2018 (Dabney Buffer, silica beads)	Boston	ds	7.2	partial	Rohland 2015; silica coated magnetic beads and 7x volume PB (Qiagen) for cleanups, Bst2.0 in smaller volume, 100ul total PCR volume, higher primer concentration, SPRI cleanup of PCR	1240k	Fu 2013; simultaneous enrichment of ~1.2M SNPs and mtDNA	Fu 2013; simultaneous enrichment of ~1.2M SNPs and mtDNA	HiSeq X10	2x101, 2x7	0.0136557	52.1	0.387773	64.1	0.168	8431	5419
S26719.Y1.E1.L1	I26719	tooth	Vienna	36	Boston	robotic	Rohland 2018 (Dabney Buffer, silica beads)	Boston	ds	7.2	partial	Rohland 2015; silica coated magnetic beads and 7x volume PB (Qiagen) for cleanups, Bst2.0 in smaller volume, 100ul total PCR volume, higher primer concentration, SPRI cleanup of PCR	1240k	Fu 2013; simultaneous enrichment of ~1.2M SNPs and mtDNA	Fu 2013; simultaneous enrichment of ~1.2M SNPs and mtDNA	HiSeq X10	2x101, 2x7	0.0215389	50.9	0.694722	63.8	0.152	29269	287
S26715.Y1.E1.L1	I26714	cochlea	Vienna	38	Boston	robotic	Rohland 2018 (Dabney Buffer, silica beads)	Boston	ds	7.6	partial	Rohland 2015; silica coated magnetic beads and 7x volume PB (Qiagen) for cleanups, Bst2.0 in smaller volume, 100ul total PCR volume, higher primer concentration, SPRI cleanup of PCR	1240k	Fu 2013; simultaneous enrichment of ~1.2M SNPs and mtDNA	Fu 2013; simultaneous enrichment of ~1.2M SNPs and mtDNA	HiSeq X10	2x101, 2x7	0.11554	45.4	2.4114	57.4	0.2115	94717	930
S26709.Y1.E1.L1	I26709	cochlea	Vienna	36	Boston	robotic	Rohland 2018 (Dabney Buffer, silica beads)	Boston	ds	7.2	partial	Rohland 2015; silica coated magnetic beads and 7x volume PB (Qiagen) for cleanups, Bst2.0 in smaller volume, 100ul total PCR volume, higher primer concentration, SPRI cleanup of PCR	1240k	Fu 2013; simultaneous enrichment of ~1.2M SNPs and mtDNA	Fu 2013; simultaneous enrichment of ~1.2M SNPs and mtDNA	HiSeq X10	2x101, 2x7	0.295786	46.4	5.26739	58.7	0.1875	194794	2310
S26776.Y1.E1.L1	I26776	tooth	Vienna	40	Boston	robotic	Rohland 2018 (Dabney Buffer, silica beads)	Boston	ds	8	partial	Rohland 2015; silica coated magnetic beads and 7x volume PB (Qiagen) for cleanups, Bst2.0 in smaller volume, 100ul total PCR volume, higher primer concentration, SPRI cleanup of PCR	1240k	Fu 2013; simultaneous enrichment of ~1.2M SNPs and mtDNA	Fu 2013; simultaneous enrichment of ~1.2M SNPs and mtDNA	HiSeq X10	2x101, 2x7	0.0511484	47	1.42071	56	0.2385	26874	19786
S26704.Y1.E1.L1	I26704	cochlea	Vienna	37	Boston	robotic	Rohland 2018 (Dabney Buffer, silica beads)	Boston	ds	7.4	partial	Rohland 2015; silica coated magnetic beads and 7x volume PB (Qiagen) for cleanups, Bst2.0 in smaller volume, 100ul total PCR volume, higher primer concentration, SPRI cleanup of PCR	1240k	Fu 2013; simultaneous enrichment of ~1.2M SNPs and mtDNA	Fu 2013; simultaneous enrichment of ~1.2M SNPs and mtDNA	HiSeq X10	2x101, 2x7	0.180226	45	4.89138	57.7	0.2135	182664	1828
S26703.Y1.E1.L1	I26703	cochlea	Vienna	38	Boston	robotic	Rohland 2018 (Dabney Buffer, silica beads)	Boston	ds	7.6	partial	Rohland 2015; silica coated magnetic beads and 7x volume PB (Qiagen) for cleanups, Bst2.0 in smaller volume, 100ul total PCR volume, higher primer concentration, SPRI cleanup of PCR	1240k	Fu 2013; simultaneous enrichment of ~1.2M SNPs and mtDNA	Fu 2013; simultaneous enrichment of ~1.2M SNPs and mtDNA	HiSeq X10	2x101, 2x7	0.31996	45.3	4.53766	56.3	0.1805	170729	2070
S26702.Y1.E1.L1	I26702	cochlea	Vienna	37	Boston	robotic	Rohland 2018 (Dabney Buffer, silica beads)	Boston	ds	7.4	partial	Rohland 2015; silica coated magnetic beads and 7x volume PB (Qiagen) for cleanups, Bst2.0 in smaller volume, 100ul total PCR volume, higher primer concentration, SPRI cleanup of PCR	1240k	Fu 2013; simultaneous enrichment of ~1.2M SNPs and mtDNA	Fu 2013; simultaneous enrichment of ~1.2M SNPs and mtDNA	HiSeq X10	2x101, 2x7	0.166086	45.4	3.28094	57.4	0.1905	62269	44848
S26708.Y1.E1.L1	I26708	cochlea	Vienna	36	Boston	robotic	Rohland 2018 (Dabney Buffer, silica beads)	Boston	ds	7.2	partial	Rohland 2015; silica coated magnetic beads and 7x volume PB (Qiagen) for cleanups, Bst2.0 in smaller volume, 100ul total PCR volume, higher primer concentration, SPRI cleanup of PCR	1240k	Fu 2013; simultaneous enrichment of ~1.2M SNPs and mtDNA	Fu 2013; simultaneous enrichment of ~1.2M SNPs and mtDNA	HiSeq X10	2x101, 2x7	0.317819	45.2	4.91248	56.9	0.192	184894	2074
S26705.Y1.E1.L1	I26705	cochlea	Vienna	36	Boston	robotic	Rohland 2018 (Dabney Buffer, silica beads)	Boston	ds	7.2	partial	Rohland 2015; silica coated magnetic beads and 7x volume PB (Qiagen) for cleanups, Bst2.0 in smaller volume, 100ul total PCR volume, higher primer concentration, SPRI cleanup of PCR	1240k	Fu 2013; simultaneous enrichment of ~1.2M SNPs and mtDNA	Fu 2013; simultaneous enrichment of ~1.2M SNPs and mtDNA	HiSeq X10	2x101, 2x7	0.051754	40.9	1.19772	50.6	0.252	48901	552
S26707.Y1.E1.L1	I26707	cochlea	Vienna	36	Boston	robotic	Rohland 2018 (Dabney Buffer, silica beads)	Boston	ds	7.2	partial	Rohland 2015; silica coated magnetic beads and 7x volume PB (Qiagen) for cleanups, Bst2.0 in smaller volume, 100ul total PCR volume, higher primer concentration, SPRI cleanup of PCR	1240k	Fu 2013; simultaneous enrichment of ~1.2M SNPs and mtDNA	Fu 2013; simultaneous enrichment of ~1.2M SNPs and mtDNA	HiSeq X10	2x101, 2x7	0.197387	43.2	3.40932	54.6	0.2235	131265	1373
S26766.Y1.E1.L1	I26766	cochlea	Vienna	39	Boston	robotic	Rohland 2018 (Dabney Buffer, silica beads)	Boston	ds	7.8	partial	Rohland 2015; silica coated magnetic beads and 7x volume PB (Qiagen) for cleanups, Bst2.0 in smaller volume, 100ul total PCR volume, higher primer concentration, SPRI cleanup of PCR	1240k	Fu 2013; simultaneous enrichment of ~1.2M SNPs and mtDNA	Fu 2013; simultaneous enrichment of ~1.2M SNPs and mtDNA	HiSeq X10	2x101, 2x7	0.130034	49.6	8.00578	64.4	0.1255	144547	116548
S26767.Y1.E1.L1	I26767	cochlea	Vienna	37	Boston	robotic	Rohland 2018 (Dabney Buffer, silica beads)	Boston	ds	7.4	partial	Rohland 2015; silica coated magnetic beads and 7x volume PB (Qiagen) for cleanups, Bst2.0 in smaller volume, 100ul total PCR volume, higher primer concentration, SPRI cleanup of PCR	1240k	Fu 2013; simultaneous enrichment of ~1.2M SNPs and mtDNA	Fu 2013; simultaneous enrichment of ~1.2M SNPs and mtDNA	HiSeq X10	2x101, 2x7	0.0198896	46.8	3.037	60.2	0.1315	56569	43257
S26765.Y1.E1.L1	I26765	cochlea	Vienna	42	Boston	robotic	Rohland 2018 (Dabney Buffer, silica beads)	Boston	ds	8.4	partial	Rohland 2015; silica coated magnetic beads and 7x volume PB (Qiagen) for cleanups, Bst2.0 in smaller volume, 100ul total PCR volume, higher primer concentration, SPRI cleanup of PCR	1240k	Fu 2013; simultaneous enrichment of ~1.2M SNPs and mtDNA	Fu 2013; simultaneous enrichment of ~1.2M SNPs and mtDNA	HiSeq X10	2x101, 2x7	0.243572	49.3	9.07081	63.4	0.1155	157642	133846
S26762.Y1.E1.L1	I26762	cochlea	Vienna	36	Boston	robotic	Rohland 2018 (Dabney Buffer, silica beads)	Boston	ds	7.2	partial	Rohland 2015; silica coated magnetic beads and 7x volume PB (Qiagen) for cleanups, Bst2.0 in smaller volume, 100ul total PCR volume, higher primer concentration, SPRI cleanup of PCR	1240k	Fu 2013; simultaneous enrichment of ~1.2M SNPs and mtDNA	Fu 2013; simultaneous enrichment of ~1.2M SNPs and mtDNA	HiSeq X10	2x101, 2x7	0.0323778	45.9	2.55124	59.2	0.1835	96058	1266
S26763.Y1.E1.L1	I26763	cochlea	Vienna	37	Boston	robotic	Rohland 2018 (Dabney Buffer, silica beads)	Boston	ds	7.4	partial	Rohland 2015; silica coated magnetic beads and 7x volume PB (Qiagen) for cleanups, Bst2.0 in smaller volume, 100ul total PCR volume, higher primer concentration, SPRI cleanup of PCR	1240k	Fu 2013; simultaneous enrichment of ~1.2M SNPs and mtDNA	Fu 2013; simultaneous enrichment of ~1.2M SNPs and mtDNA	HiSeq X10	2x101, 2x7	0.333173	48.3	9.34155	61.1	0.1555	164618	131784
S26764.Y1.E1.L1	I26764	cochlea	Vienna	38	Boston	robotic	Rohland 2018 (Dabney Buffer, silica beads)	Boston	ds	7.6	partial	Rohland 2015; silica coated magnetic beads and 7x volume PB (Qiagen) for cleanups, Bst2.0 in smaller volume, 100ul total PCR volume, higher primer concentration, SPRI cleanup of PCR	1240k	Fu 2013; simultaneous enrichment of ~1.2M SNPs and mtDNA	Fu 2013; simultaneous enrichment of ~1.2M SNPs and mtDNA	HiSeq X10	2x101, 2x7	0.54006	46.4	8.221	58.6	0.1775	291807	3996
S28447.Y1.E1.L1	I28447	cochlea	Vienna	40	Boston	robotic	Rohland 2018 (Dabney Buffer, silica beads)	Boston	ds	8	partial	Rohland 2015; silica coated magnetic beads and 7x volume PB (Qiagen) for cleanups, Bst2.0 in smaller volume, 100ul total PCR volume, higher primer concentration, SPRI cleanup of PCR	1240k	Fu 2013; simultaneous enrichment of ~1.2M SNPs and mtDNA	Fu 2013; simultaneous enrichment of ~1.2M SNPs and mtDNA	HiSeq X10	2x101, 2x7	0.384368	49.1	5.93005	57.2	0.1595	208695	3706
S28448.Y1.E1.L1	I28448	cochlea	Vienna	40	Boston	robotic	Rohland 2018 (Dabney Buffer, silica beads)	Boston	ds	8	partial	Rohland 2015; silica coated magnetic beads and 7x volume PB (Qiagen) for cleanups, Bst2.0 in smaller volume, 100ul total PCR volume, higher primer concentration, SPRI cleanup of PCR	1240k	Fu 2013; simultaneous enrichment of ~1.2M SNPs and mtDNA	Fu 2013; simultaneous enrichment of ~1.2M SNPs and mtDNA	HiSeq X10	2x101, 2x7	0.438503	51.1	5.56132	59.8	0.1335	199014	2774
S28446.Y1.E1.L1	I28446	cochlea	Vienna	42	Boston	robotic	Rohland 2018 (Dabney Buffer, silica beads)	Boston	ds	8.4	partial	Rohland 2015; silica coated magnetic beads and 7x volume PB (Qiagen) for cleanups, Bst2.0 in smaller volume, 100ul total PCR volume, higher primer concentration, SPRI cleanup of PCR	1240k	Fu 2013; simultaneous enrichment of ~1.2M SNPs and mtDNA	Fu 2013; simultaneous enrichment of ~1.2M SNPs and mtDNA	HiSeq X10	2x101, 2x7	0.0285308	51.1	1.82975	61.6	0.1235	71163	865
S26761.Y1.E1.L1	I26761	cochlea	Vienna	38	Boston	robotic	Rohland 2018 (Dabney Buffer, silica beads)	Boston	ds	7.6	partial	Rohland 2015; silica coated magnetic beads and 7x volume PB (Qiagen) for cleanups, Bst2.0 in smaller volume, 100ul total PCR volume, higher primer concentration, SPRI cleanup of PCR	1240k	Fu 2013; simultaneous enrichment of ~1.2M SNPs and mtDNA	Fu 2013; simultaneous enrichment of ~1.2M SNPs and mtDNA	HiSeq X10	2x101, 2x7	0.00197255	42	0.123732	54.2	0.204	4600	53
S26752.Y1.E1.L1	I26752	cochlea	Vienna	38	Boston	robotic	Rohland 2018 (Dabney Buffer, silica beads)	Boston	ds	7.6	partial	Rohland 2015; silica coated magnetic beads and 7x volume PB (Qiagen) for cleanups, Bst2.0 in smaller volume, 100ul total PCR volume, higher primer concentration, SPRI cleanup of PCR	1240k	Fu 2013; simultaneous enrichment of ~1.2M SNPs and mtDNA	Fu 2013; simultaneous enrichment of ~1.2M SNPs and mtDNA	HiSeq X10	2x101, 2x7	0.594227	48.2	7.03325	59.7	0.15	123845	96767
S26753.Y1.E1.L1	I26753	cochlea	Vienna	36	Boston	robotic	Rohland 2018 (Dabney Buffer, silica beads)	Boston	ds	7.2	partial	Rohland 2015; silica coated magnetic beads and 7x volume PB (Qiagen) for cleanups, Bst2.0 in smaller volume, 100ul total PCR volume, higher primer concentration, SPRI cleanup of PCR	1240k	Fu 2013; simultaneous enrichment of ~1.2M SNPs and mtDNA	Fu 2013; simultaneous enrichment of ~1.2M SNPs and mtDNA	HiSeq X10	2x101, 2x7	0.700002	48.8	10.1636	59.9	0.158	171133	142155
S26754.Y1.E1.L1	I26754	tooth	Vienna	36	Boston	robotic	Rohland 2018 (Dabney Buffer, silica beads)	Boston	ds	7.2	partial	Rohland 2015; silica coated magnetic beads and 7x volume PB (Qiagen) for cleanups, Bst2.0 in smaller volume, 100ul total PCR volume, higher primer concentration, SPRI cleanup of PCR	1240k	Fu 2013; simultaneous enrichment of ~1.2M SNPs and mtDNA	Fu 2013; simultaneous enrichment of ~1.2M SNPs and mtDNA	HiSeq X10	2x101, 2x7	0.0584013	52.4	0.697931	67.5	0.071	28512	332
S26750.Y1.E1.L1	I26750	cochlea	Vienna	35	Boston	robotic	Rohland 2018 (Dabney Buffer, silica beads)	Boston	ds	7	partial	Rohland 2015; silica coated magnetic beads and 7x volume PB (Qiagen) for cleanups, Bst2.0 in smaller volume, 100ul total PCR volume, higher primer concentration, SPRI cleanup of PCR	1240k	Fu 2013; simultaneous enrichment of ~1.2M SNPs and mtDNA	Fu 2013; simultaneous enrichment of ~1.2M SNPs and mtDNA	HiSeq X10	2x101, 2x7	0.660387	49.1	9.04376	60.7	0.1385	308709	4822
S26751.Y1.E1.L1	I26751	tooth	Vienna	37	Boston	robotic	Rohland 2018 (Dabney Buffer, silica beads)	Boston	ds	7.4	partial	Rohland 2015; silica coated magnetic beads and 7x volume PB (Qiagen) for cleanups, Bst2.0 in smaller volume, 100ul total PCR volume, higher primer concentration, SPRI cleanup of PCR	1240k	Fu 2013; simultaneous enrichment of ~1.2M SNPs and mtDNA	Fu 2013; simultaneous enrichment of ~1.2M SNPs and mtDNA	HiSeq X10	2x101, 2x7	0.103277	53.5	1.49665	68.3	0.069	61156	502
S26775.Y1.E1.L1	I26775	cochlea	Vienna	37	Boston	robotic	Rohland 2018 (Dabney Buffer, silica beads)	Boston	ds	7.4	partial	Rohland 2015; silica coated magnetic beads and 7x volume PB (Qiagen) for cleanups, Bst2.0 in smaller volume, 100ul total PCR volume, higher primer concentration, SPRI cleanup of PCR	1240k	Fu 2013; simultaneous enrichment of ~1.2M SNPs and mtDNA	Fu 2013; simultaneous enrichment of ~1.2M SNPs and mtDNA	HiSeq X10	2x101, 2x7	0.59012	53.1	3.16786	62.7	0.1385	56928	42244
S5027.E1.L1	I4137	tooth	Allentoft Lab		Allentoft Lab			Boston	ds		partial	Rohland 2015; silica coated magnetic beads and 7x volume PB (Qiagen) for cleanups, Bst2.0 in smaller volume, 100ul total PCR volume, higher primer concentration, SPRI cleanup of PCR	1240k	Maricic 2010; separate enrichment for mtDNA	Fu 2013; 390k and 840k targets combined into a single capture	NextSeq 500	2x76, 2x7	0.4714	39	1.685	50	0.065	24110	287
S5026.E1.L1	I5026	tooth	Allentoft Lab		Allentoft Lab			Boston	ds		partial	Rohland 2015; silica coated magnetic beads and 7x volume PB (Qiagen) for cleanups, Bst2.0 in smaller volume, 100ul total PCR volume, higher primer concentration, SPRI cleanup of PCR	1240k	Maricic 2010; separate enrichment for mtDNA	Fu 2013; 390k and 840k targets combined into a single capture	NextSeq 500	2x76, 2x7	0.033	22	0.805	69	0.05	19508	218
S2535.E1.L1	I1116	cochlea	Vienna	68	Boston	manual	Dabney 2013, Korlevic 2015	Boston	ds	22.7	partial	Rohland 2015; universal adapters used for ligation, double indices attached at PCR stage	1240k	Maricic 2010; separate enrichment for mtDNA	Fu 2013; 390k and 840k targets combined into a single capture	NextSeq 500	2x76, 2x7	0.8087	49				25119	18167
S1116.E1.L1	I1116	cochlea	Vienna	72	Boston	manual	Dabney 2013, Korlevic 2015	Boston	ds	24	partial	Rohland 2015; universal adapters used for ligation, double indices attached at PCR stage	1240k	Maricic 2010; separate enrichment for mtDNA	Fu 2013; 390k and 840k targets combined into a single capture	NextSeq 500	2x76, 2x7			4.594	59	0.062	24492	17449
S27296.Y1.E1.L1	I27296	cochlea	Vienna	39	Boston	robotic	Rohland 2018 (Dabney Buffer, silica beads)	Boston	ds	7.8	partial	Rohland 2015; silica coated magnetic beads and 7x volume PB (Qiagen) for cleanups, Bst2.0 in smaller volume, 100ul total PCR volume, higher primer concentration, SPRI cleanup of PCR	1240k	Fu 2013; simultaneous enrichment of ~1.2M SNPs and mtDNA	Fu 2013; simultaneous enrichment of ~1.2M SNPs and mtDNA	HiSeq X10	2x101, 2x7	0.603406	54.4	5.7766	63.5	0.098	97487	76789
S27297.Y1.E1.L1	I27297	cochlea	Vienna	39	Boston	robotic	Rohland 2018 (Dabney Buffer, silica beads)	Boston	ds	7.8	partial	Rohland 2015; silica coated magnetic beads and 7x volume PB (Qiagen) for cleanups, Bst2.0 in smaller volume, 100ul total PCR volume, higher primer concentration, SPRI cleanup of PCR	1240k	Fu 2013; simultaneous enrichment of ~1.2M SNPs and mtDNA	Fu 2013; simultaneous enrichment of ~1.2M SNPs and mtDNA	HiSeq X10	2x101, 2x7	0.595675	53.6	6.22123	62.7	0.0745	104615	83200
S27298.Y1.E1.L1	I27298	cochlea	Vienna	40	Boston	robotic	Rohland 2018 (Dabney Buffer, silica beads)	Boston	ds	8	partial	Rohland 2015; silica coated magnetic beads and 7x volume PB (Qiagen) for cleanups, Bst2.0 in smaller volume, 100ul total PCR volume, higher primer concentration, SPRI cleanup of PCR	1240k	Fu 2013; simultaneous enrichment of ~1.2M SNPs and mtDNA	Fu 2013; simultaneous enrichment of ~1.2M SNPs and mtDNA	HiSeq X10	2x101, 2x7	0.539228	53.9	6.78475	62.7	0.0705	226049	3722
S27295.Y1.E1.L1	I27295	cochlea	Vienna	39	Boston	robotic	Rohland 2018 (Dabney Buffer, silica beads)	Boston	ds	7.8	partial	Rohland 2015; silica coated magnetic beads and 7x volume PB (Qiagen) for cleanups, Bst2.0 in smaller volume, 100ul total PCR volume, higher primer concentration, SPRI cleanup of PCR	1240k	Fu 2013; simultaneous enrichment of ~1.2M SNPs and mtDNA	Fu 2013; simultaneous enrichment of ~1.2M SNPs and mtDNA	HiSeq X10	2x101, 2x7	0.552917	54	5.6119	63.9	0.0735	191792	2692
S17381.Y1.E1.L1	I5404	tooth	Boston	33	Boston	robotic	Rohland 2018 (Dabney Buffer, silica beads)	Boston	ss	6.6	USER	Gansauge 2020	1240k	Fu 2013; simultaneous enrichment of ~1.2M SNPs and mtDNA	Fu 2013; simultaneous enrichment of ~1.2M SNPs and mtDNA	HiSeq X10	2x101, 2x8	0.0932665	44.6	0.203	53.3	0.07	4225	2827
S4664.E1.L1	I4664	long bone	Vienna	75	Boston	manual	Dabney 2013, Korlevic 2015	Boston	ds	8.3	partial	Rohland 2015; silica coated magnetic beads and 7x volume PB (Qiagen) for cleanups, Bst2.0 in smaller volume, 100ul total PCR volume, higher primer concentration, SPRI cleanup of PCR	1240k	Maricic 2010; separate enrichment for mtDNA	Fu 2013; 390k and 840k targets combined into a single capture	NextSeq 500	2x76, 2x7	0.0111	21	0.018	43	0.062	330	291
S5404.E1.L1	I5404	tooth	Vienna	71	Boston	manual	Dabney 2013, Korlevic 2015	Boston	ds	7.9	partial	Rohland 2015; silica coated magnetic beads and 7x volume PB (Qiagen) for cleanups, Bst2.0 in smaller volume, 100ul total PCR volume, higher primer concentration, SPRI cleanup of PCR	1240k	Maricic 2010; separate enrichment for mtDNA	Fu 2013; 390k and 840k targets combined into a single capture	NextSeq 500	2x76, 2x7	0.01	35
S15549.Y1.E1.L1	I15549	tooth	Boston	38	Boston	robotic	Rohland 2018 (Dabney Buffer, silica beads)	Boston	ds	7.6	partial	Rohland 2015; silica coated magnetic beads and 7x volume PB (Qiagen) for cleanups, Bst2.0 in smaller volume, 100ul total PCR volume, higher primer concentration, SPRI cleanup of PCR	1240k	Fu 2013; simultaneous enrichment of ~1.2M SNPs and mtDNA	Fu 2013; simultaneous enrichment of ~1.2M SNPs and mtDNA	HiSeq X10	2x101, 2x7	0.0979763	44.1	0.742	52	0.154	12528	9728
S15550.Y1.E1.L1	I15550	tooth	Boston	36	Boston	robotic	Rohland 2018 (Dabney Buffer, silica beads)	Boston	ds	7.2	partial	Rohland 2015; silica coated magnetic beads and 7x volume PB (Qiagen) for cleanups, Bst2.0 in smaller volume, 100ul total PCR volume, higher primer concentration, SPRI cleanup of PCR	1240k	Fu 2013; simultaneous enrichment of ~1.2M SNPs and mtDNA	Fu 2013; simultaneous enrichment of ~1.2M SNPs and mtDNA	HiSeq X10	2x101, 2x7	0.00220115	64.9	0.016	72.7	0.088	359	240
S15542.Y1.E1.L1	I15542	tooth	Boston	33	Boston	robotic	Rohland 2018 (Dabney Buffer, silica beads)	Boston	ds	6.6	partial	Rohland 2015; silica coated magnetic beads and 7x volume PB (Qiagen) for cleanups, Bst2.0 in smaller volume, 100ul total PCR volume, higher primer concentration, SPRI cleanup of PCR	1240k	Fu 2013; simultaneous enrichment of ~1.2M SNPs and mtDNA	Fu 2013; simultaneous enrichment of ~1.2M SNPs and mtDNA	HiSeq X10	2x101, 2x7	0.0623578	60.3	0.934	73.2	0.061	17457	12683
S15543.Y1.E1.L1	I15543	tooth	Boston	38	Boston	robotic	Rohland 2018 (Dabney Buffer, silica beads)	Boston	ds	7.6	partial	Rohland 2015; silica coated magnetic beads and 7x volume PB (Qiagen) for cleanups, Bst2.0 in smaller volume, 100ul total PCR volume, higher primer concentration, SPRI cleanup of PCR	1240k	Fu 2013; simultaneous enrichment of ~1.2M SNPs and mtDNA	Fu 2013; simultaneous enrichment of ~1.2M SNPs and mtDNA	HiSeq X10	2x101, 2x7	0.284545	48.3	1.938	57.4	0.138	32866	26607
S15545.Y1.E1.L1	I15545	tooth	Boston	39	Boston	robotic	Rohland 2018 (Dabney Buffer, silica beads)	Boston	ds	7.8	partial	Rohland 2015; silica coated magnetic beads and 7x volume PB (Qiagen) for cleanups, Bst2.0 in smaller volume, 100ul total PCR volume, higher primer concentration, SPRI cleanup of PCR	1240k	Fu 2013; simultaneous enrichment of ~1.2M SNPs and mtDNA	Fu 2013; simultaneous enrichment of ~1.2M SNPs and mtDNA	HiSeq X10	2x101, 2x7	0.125623	57.4	1.686	68.4	0.075	30881	23618
S15546.Y1.E1.L1	I15546	tooth	Boston	39	Boston	robotic	Rohland 2018 (Dabney Buffer, silica beads)	Boston	ds	7.8	partial	Rohland 2015; silica coated magnetic beads and 7x volume PB (Qiagen) for cleanups, Bst2.0 in smaller volume, 100ul total PCR volume, higher primer concentration, SPRI cleanup of PCR	1240k	Fu 2013; simultaneous enrichment of ~1.2M SNPs and mtDNA	Fu 2013; simultaneous enrichment of ~1.2M SNPs and mtDNA	HiSeq X10	2x101, 2x7	0.0281289	50	0.474	60	0.131	9265	6404
S15548.Y1.E1.L1	I15548	tooth	Boston	34	Boston	robotic	Rohland 2018 (Dabney Buffer, silica beads)	Boston	ds	6.8	partial	Rohland 2015; silica coated magnetic beads and 7x volume PB (Qiagen) for cleanups, Bst2.0 in smaller volume, 100ul total PCR volume, higher primer concentration, SPRI cleanup of PCR	1240k	Fu 2013; simultaneous enrichment of ~1.2M SNPs and mtDNA	Fu 2013; simultaneous enrichment of ~1.2M SNPs and mtDNA	HiSeq X10	2x101, 2x7	0.279265	59.3	0.793	69.2	0.058	14925	10686
S15555.Y1.E1.L1	I15555	tooth	Boston	39	Boston	robotic	Rohland 2018 (Dabney Buffer, silica beads)	Boston	ds	7.8	partial	Rohland 2015; silica coated magnetic beads and 7x volume PB (Qiagen) for cleanups, Bst2.0 in smaller volume, 100ul total PCR volume, higher primer concentration, SPRI cleanup of PCR	1240k	Fu 2013; simultaneous enrichment of ~1.2M SNPs and mtDNA	Fu 2013; simultaneous enrichment of ~1.2M SNPs and mtDNA	HiSeq X10	2x101, 2x7	0.0835857	59.7	0.403	69.6	0.068	7649	5356
S15551.Y1.E1.L1	I15551	tooth	Boston	38	Boston	robotic	Rohland 2018 (Dabney Buffer, silica beads)	Boston	ds	7.6	partial	Rohland 2015; silica coated magnetic beads and 7x volume PB (Qiagen) for cleanups, Bst2.0 in smaller volume, 100ul total PCR volume, higher primer concentration, SPRI cleanup of PCR	1240k	Fu 2013; simultaneous enrichment of ~1.2M SNPs and mtDNA	Fu 2013; simultaneous enrichment of ~1.2M SNPs and mtDNA	HiSeq X10	2x101, 2x7	0.0109288	50.6	0.45	59.4	0.132	8550	6169
S15552.Y1.E1.L1	I15552	tooth	Boston	33	Boston	robotic	Rohland 2018 (Dabney Buffer, silica beads)	Boston	ds	6.6	partial	Rohland 2015; silica coated magnetic beads and 7x volume PB (Qiagen) for cleanups, Bst2.0 in smaller volume, 100ul total PCR volume, higher primer concentration, SPRI cleanup of PCR	1240k	Fu 2013; simultaneous enrichment of ~1.2M SNPs and mtDNA	Fu 2013; simultaneous enrichment of ~1.2M SNPs and mtDNA	HiSeq X10	2x101, 2x7	0.0144799	50.2	0.363	63.1	0.123	7116	4878
S15553.Y1.E1.L1	I15553	tooth	Boston	38	Boston	robotic	Rohland 2018 (Dabney Buffer, silica beads)	Boston	ds	7.6	partial	Rohland 2015; silica coated magnetic beads and 7x volume PB (Qiagen) for cleanups, Bst2.0 in smaller volume, 100ul total PCR volume, higher primer concentration, SPRI cleanup of PCR	1240k	Fu 2013; simultaneous enrichment of ~1.2M SNPs and mtDNA	Fu 2013; simultaneous enrichment of ~1.2M SNPs and mtDNA	HiSeq X10	2x101, 2x7	0.0276276	59.3	0.527	72.9	0.07	10320	6929
S15556.Y1.E1.L1	I15556	tooth	Boston	37	Boston	robotic	Rohland 2018 (Dabney Buffer, silica beads)	Boston	ds	7.4	partial	Rohland 2015; silica coated magnetic beads and 7x volume PB (Qiagen) for cleanups, Bst2.0 in smaller volume, 100ul total PCR volume, higher primer concentration, SPRI cleanup of PCR	1240k	Fu 2013; simultaneous enrichment of ~1.2M SNPs and mtDNA	Fu 2013; simultaneous enrichment of ~1.2M SNPs and mtDNA	HiSeq X10	2x101, 2x7	0.0158228	41.6	0.059	47.9	0.17	1136	774
S26845.Y1.E1.L1	I26845	tooth	Boston	38	Boston	robotic	Rohland 2018 (Dabney Buffer, silica beads)	Boston	ds	7.6	partial	Rohland 2015; silica coated magnetic beads and 7x volume PB (Qiagen) for cleanups, Bst2.0 in smaller volume, 100ul total PCR volume, higher primer concentration, SPRI cleanup of PCR	1240k	Fu 2013; simultaneous enrichment of ~1.2M SNPs and mtDNA	Fu 2013; simultaneous enrichment of ~1.2M SNPs and mtDNA	HiSeq X10	2x101, 2x7	0.000781078	57.6	0.000488424	67.9	0.0905	11	1
S26846.Y1.E1.L1	I15539	tooth	Boston	39	Boston	robotic	Rohland 2018 (Dabney Buffer, silica beads)	Boston	ds	7.8	partial	Rohland 2015; silica coated magnetic beads and 7x volume PB (Qiagen) for cleanups, Bst2.0 in smaller volume, 100ul total PCR volume, higher primer concentration, SPRI cleanup of PCR	1240k	Fu 2013; simultaneous enrichment of ~1.2M SNPs and mtDNA	Fu 2013; simultaneous enrichment of ~1.2M SNPs and mtDNA	HiSeq X10	2x101, 2x7	0.00563256	62.1	0.292039	75.6	0.064	6404	3802
S15547.Y1.E1.L1	I15547	tooth	Boston	38	Boston	robotic	Rohland 2018 (Dabney Buffer, silica beads)	Boston	ds	7.6	partial	Rohland 2015; silica coated magnetic beads and 7x volume PB (Qiagen) for cleanups, Bst2.0 in smaller volume, 100ul total PCR volume, higher primer concentration, SPRI cleanup of PCR	1240k	Fu 2013; simultaneous enrichment of ~1.2M SNPs and mtDNA	Fu 2013; simultaneous enrichment of ~1.2M SNPs and mtDNA	HiSeq X10	2x101, 2x7	0.00304894	45.3	0.036	51.1	0.189	779	486
S15540.Y1.E1.L1	I15540	tooth	Boston	34	Boston	robotic	Rohland 2018 (Dabney Buffer, silica beads)	Boston	ds	6.8	partial	Rohland 2015; silica coated magnetic beads and 7x volume PB (Qiagen) for cleanups, Bst2.0 in smaller volume, 100ul total PCR volume, higher primer concentration, SPRI cleanup of PCR	1240k	Fu 2013; simultaneous enrichment of ~1.2M SNPs and mtDNA	Fu 2013; simultaneous enrichment of ~1.2M SNPs and mtDNA	HiSeq X10	2x101, 2x7	0.403896	57.1	1.376	67	0.068	50395	587
S15544.Y1.E1.L1	I15544	tooth	Boston	35	Boston	robotic	Rohland 2018 (Dabney Buffer, silica beads)	Boston	ds	7	partial	Rohland 2015; silica coated magnetic beads and 7x volume PB (Qiagen) for cleanups, Bst2.0 in smaller volume, 100ul total PCR volume, higher primer concentration, SPRI cleanup of PCR	1240k	Fu 2013; simultaneous enrichment of ~1.2M SNPs and mtDNA	Fu 2013; simultaneous enrichment of ~1.2M SNPs and mtDNA	HiSeq X10	2x101, 2x7	0.0952042	57.5	0.64	70.3	0.063	12261	8716
S15554.Y1.E1.L1	I15554	tooth	Boston	34	Boston	robotic	Rohland 2018 (Dabney Buffer, silica beads)	Boston	ds	6.8	partial	Rohland 2015; silica coated magnetic beads and 7x volume PB (Qiagen) for cleanups, Bst2.0 in smaller volume, 100ul total PCR volume, higher primer concentration, SPRI cleanup of PCR	1240k	Fu 2013; simultaneous enrichment of ~1.2M SNPs and mtDNA	Fu 2013; simultaneous enrichment of ~1.2M SNPs and mtDNA	HiSeq X10	2x101, 2x7	0.00471479	58.8	0.172	71	0.075	3378	2350
S15538.Y1.E1.L1	I15538	tooth	Boston	39	Boston	robotic	Rohland 2018 (Dabney Buffer, silica beads)	Boston	ds	7.8	partial	Rohland 2015; silica coated magnetic beads and 7x volume PB (Qiagen) for cleanups, Bst2.0 in smaller volume, 100ul total PCR volume, higher primer concentration, SPRI cleanup of PCR	1240k	Fu 2013; simultaneous enrichment of ~1.2M SNPs and mtDNA	Fu 2013; simultaneous enrichment of ~1.2M SNPs and mtDNA	HiSeq X10	2x101, 2x7	0.00140209	59.2	0.047	71.2	0.108	922	603
S15537.Y1.E1.L1	I15537	tooth	Boston	36	Boston	robotic	Rohland 2018 (Dabney Buffer, silica beads)	Boston	ds	7.2	partial	Rohland 2015; silica coated magnetic beads and 7x volume PB (Qiagen) for cleanups, Bst2.0 in smaller volume, 100ul total PCR volume, higher primer concentration, SPRI cleanup of PCR	1240k	Fu 2013; simultaneous enrichment of ~1.2M SNPs and mtDNA	Fu 2013; simultaneous enrichment of ~1.2M SNPs and mtDNA	HiSeq X10	2x101, 2x7	0.139123	46.3	0.633	58.7	0.13	11148	8380
S15539.Y1.E1.L1	I15539	tooth	Boston	38	Boston	robotic	Rohland 2018 (Dabney Buffer, silica beads)	Boston	ds	7.6	partial	Rohland 2015; silica coated magnetic beads and 7x volume PB (Qiagen) for cleanups, Bst2.0 in smaller volume, 100ul total PCR volume, higher primer concentration, SPRI cleanup of PCR	1240k	Fu 2013; simultaneous enrichment of ~1.2M SNPs and mtDNA	Fu 2013; simultaneous enrichment of ~1.2M SNPs and mtDNA	HiSeq X10	2x101, 2x7	0.0009531	52.6	0.046	59.1	0.132	919	610
S15541.Y1.E1.L1	I15541	tooth	Boston	36	Boston	robotic	Rohland 2018 (Dabney Buffer, silica beads)	Boston	ds	7.2	partial	Rohland 2015; silica coated magnetic beads and 7x volume PB (Qiagen) for cleanups, Bst2.0 in smaller volume, 100ul total PCR volume, higher primer concentration, SPRI cleanup of PCR	1240k	Fu 2013; simultaneous enrichment of ~1.2M SNPs and mtDNA	Fu 2013; simultaneous enrichment of ~1.2M SNPs and mtDNA	HiSeq X10	2x101, 2x7	0.175827	55	0.513	64.9	0.093	9853	6882
S15532.Y1.E1.L1	I15532	tooth	Boston	35	Boston	robotic	Rohland 2018 (Dabney Buffer, silica beads)	Boston	ds	7	partial	Rohland 2015; silica coated magnetic beads and 7x volume PB (Qiagen) for cleanups, Bst2.0 in smaller volume, 100ul total PCR volume, higher primer concentration, SPRI cleanup of PCR	1240k	Fu 2013; simultaneous enrichment of ~1.2M SNPs and mtDNA	Fu 2013; simultaneous enrichment of ~1.2M SNPs and mtDNA	HiSeq X10	2x101, 2x7	0.0168774	45.3	0.143	52.9	0.19	2824	2037
S15493.Y1.E1.L1	I15493	tooth	Boston	33	Boston	robotic	Rohland 2018 (Dabney Buffer, silica beads)	Boston	ds	6.6	partial	Rohland 2015; silica coated magnetic beads and 7x volume PB (Qiagen) for cleanups, Bst2.0 in smaller volume, 100ul total PCR volume, higher primer concentration, SPRI cleanup of PCR	1240k	Fu 2013; simultaneous enrichment of ~1.2M SNPs and mtDNA	Fu 2013; simultaneous enrichment of ~1.2M SNPs and mtDNA	HiSeq X10	2x101, 2x7	0.000571569	55.5	0.008	67.5	0.091	134	124
S15494.Y1.E1.L1	I15494	tooth	Boston	35	Boston	robotic	Rohland 2018 (Dabney Buffer, silica beads)	Boston	ds	7	partial	Rohland 2015; silica coated magnetic beads and 7x volume PB (Qiagen) for cleanups, Bst2.0 in smaller volume, 100ul total PCR volume, higher primer concentration, SPRI cleanup of PCR	1240k	Fu 2013; simultaneous enrichment of ~1.2M SNPs and mtDNA	Fu 2013; simultaneous enrichment of ~1.2M SNPs and mtDNA	HiSeq X10	2x101, 2x7	0.00549974	48.1	0.17	60.2	0.144	6033	90
S15496.Y1.E1.L1	I15496	tooth	Boston	36	Boston	robotic	Rohland 2018 (Dabney Buffer, silica beads)	Boston	ds	7.2	partial	Rohland 2015; silica coated magnetic beads and 7x volume PB (Qiagen) for cleanups, Bst2.0 in smaller volume, 100ul total PCR volume, higher primer concentration, SPRI cleanup of PCR	1240k	Fu 2013; simultaneous enrichment of ~1.2M SNPs and mtDNA	Fu 2013; simultaneous enrichment of ~1.2M SNPs and mtDNA	HiSeq X10	2x101, 2x7	0.00226706	61.5	0.04	75.3	0.097	1571	16
S15498.Y1.E1.L1	I15498	tooth	Boston	34	Boston	robotic	Rohland 2018 (Dabney Buffer, silica beads)	Boston	ds	6.8	partial	Rohland 2015; silica coated magnetic beads and 7x volume PB (Qiagen) for cleanups, Bst2.0 in smaller volume, 100ul total PCR volume, higher primer concentration, SPRI cleanup of PCR	1240k	Fu 2013; simultaneous enrichment of ~1.2M SNPs and mtDNA	Fu 2013; simultaneous enrichment of ~1.2M SNPs and mtDNA	HiSeq X10	2x101, 2x7	0.00058288	52.4	0.013	58.6	0.12	221	144
S15500.Y1.E1.L1	I15500	tooth	Boston	36	Boston	robotic	Rohland 2018 (Dabney Buffer, silica beads)	Boston	ds	7.2	partial	Rohland 2015; silica coated magnetic beads and 7x volume PB (Qiagen) for cleanups, Bst2.0 in smaller volume, 100ul total PCR volume, higher primer concentration, SPRI cleanup of PCR	1240k	Fu 2013; simultaneous enrichment of ~1.2M SNPs and mtDNA	Fu 2013; simultaneous enrichment of ~1.2M SNPs and mtDNA	HiSeq X10	2x101, 2x7	0.00106909	63.9	0.088	75	0.088	3573	39
S15502.Y1.E1.L1	I15502	tooth	Boston	37	Boston	robotic	Rohland 2018 (Dabney Buffer, silica beads)	Boston	ds	7.4	partial	Rohland 2015; silica coated magnetic beads and 7x volume PB (Qiagen) for cleanups, Bst2.0 in smaller volume, 100ul total PCR volume, higher primer concentration, SPRI cleanup of PCR	1240k	Fu 2013; simultaneous enrichment of ~1.2M SNPs and mtDNA	Fu 2013; simultaneous enrichment of ~1.2M SNPs and mtDNA	HiSeq X10	2x101, 2x7	0.00361745	59.7	0.158	76.2	0.075	3094	2081
S15503.Y1.E1.L1	I15503	tooth	Boston	34	Boston	robotic	Rohland 2018 (Dabney Buffer, silica beads)	Boston	ds	6.8	partial	Rohland 2015; silica coated magnetic beads and 7x volume PB (Qiagen) for cleanups, Bst2.0 in smaller volume, 100ul total PCR volume, higher primer concentration, SPRI cleanup of PCR	1240k	Fu 2013; simultaneous enrichment of ~1.2M SNPs and mtDNA	Fu 2013; simultaneous enrichment of ~1.2M SNPs and mtDNA	HiSeq X10	2x101, 2x7	0.00233299	61.8	0.025	71	0.054	972	49
S15505.Y1.E1.L1	I15505	tooth	Boston	34	Boston	robotic	Rohland 2018 (Dabney Buffer, silica beads)	Boston	ds	6.8	partial	Rohland 2015; silica coated magnetic beads and 7x volume PB (Qiagen) for cleanups, Bst2.0 in smaller volume, 100ul total PCR volume, higher primer concentration, SPRI cleanup of PCR	1240k	Fu 2013; simultaneous enrichment of ~1.2M SNPs and mtDNA	Fu 2013; simultaneous enrichment of ~1.2M SNPs and mtDNA	HiSeq X10	2x101, 2x7	0.000245654	67	0.003	68.4	0.07	78	50
S15507.Y1.E1.L1	I15507	tooth	Boston	37	Boston	robotic	Rohland 2018 (Dabney Buffer, silica beads)	Boston	ds	7.4	partial	Rohland 2015; silica coated magnetic beads and 7x volume PB (Qiagen) for cleanups, Bst2.0 in smaller volume, 100ul total PCR volume, higher primer concentration, SPRI cleanup of PCR	1240k	Fu 2013; simultaneous enrichment of ~1.2M SNPs and mtDNA	Fu 2013; simultaneous enrichment of ~1.2M SNPs and mtDNA	HiSeq X10	2x101, 2x7	0.0174968	60.8	0.422	76.1	0.086	7981	5443
S15508.Y1.E1.L1	I15508	tooth	Boston	34	Boston	robotic	Rohland 2018 (Dabney Buffer, silica beads)	Boston	ds	6.8	partial	Rohland 2015; silica coated magnetic beads and 7x volume PB (Qiagen) for cleanups, Bst2.0 in smaller volume, 100ul total PCR volume, higher primer concentration, SPRI cleanup of PCR	1240k	Fu 2013; simultaneous enrichment of ~1.2M SNPs and mtDNA	Fu 2013; simultaneous enrichment of ~1.2M SNPs and mtDNA	HiSeq X10	2x101, 2x7	0.0552622	68.7	0.924	82	0.043	34723	334
S15509.Y1.E1.L1	I15509	tooth	Boston	37	Boston	robotic	Rohland 2018 (Dabney Buffer, silica beads)	Boston	ds	7.4	partial	Rohland 2015; silica coated magnetic beads and 7x volume PB (Qiagen) for cleanups, Bst2.0 in smaller volume, 100ul total PCR volume, higher primer concentration, SPRI cleanup of PCR	1240k	Fu 2013; simultaneous enrichment of ~1.2M SNPs and mtDNA	Fu 2013; simultaneous enrichment of ~1.2M SNPs and mtDNA	HiSeq X10	2x101, 2x7	0.00124084	57.8	0.061	72.5	0.108	2463	32
S15510.Y1.E1.L1	I15510	tooth	Boston	39	Boston	robotic	Rohland 2018 (Dabney Buffer, silica beads)	Boston	ds	7.8	partial	Rohland 2015; silica coated magnetic beads and 7x volume PB (Qiagen) for cleanups, Bst2.0 in smaller volume, 100ul total PCR volume, higher primer concentration, SPRI cleanup of PCR	1240k	Fu 2013; simultaneous enrichment of ~1.2M SNPs and mtDNA	Fu 2013; simultaneous enrichment of ~1.2M SNPs and mtDNA	HiSeq X10	2x101, 2x7	0.168792	45.5	1.723	54.8	0.163	27730	22252
S15511.Y1.E1.L1	I15511	tooth	Boston	38	Boston	robotic	Rohland 2018 (Dabney Buffer, silica beads)	Boston	ds	7.6	partial	Rohland 2015; silica coated magnetic beads and 7x volume PB (Qiagen) for cleanups, Bst2.0 in smaller volume, 100ul total PCR volume, higher primer concentration, SPRI cleanup of PCR	1240k	Fu 2013; simultaneous enrichment of ~1.2M SNPs and mtDNA	Fu 2013; simultaneous enrichment of ~1.2M SNPs and mtDNA	HiSeq X10	2x101, 2x7	0.00155092	47	0.019	54.9	0.166	316	182
S15512.Y1.E1.L1	I15512	tooth	Boston	38	Boston	robotic	Rohland 2018 (Dabney Buffer, silica beads)	Boston	ds	7.6	partial	Rohland 2015; silica coated magnetic beads and 7x volume PB (Qiagen) for cleanups, Bst2.0 in smaller volume, 100ul total PCR volume, higher primer concentration, SPRI cleanup of PCR	1240k	Fu 2013; simultaneous enrichment of ~1.2M SNPs and mtDNA	Fu 2013; simultaneous enrichment of ~1.2M SNPs and mtDNA	HiSeq X10	2x101, 2x7	0.000936898	64.8	0.008	69.5	0.119	166	122
S15515.Y1.E1.L1	I15515	tooth	Boston	38	Boston	robotic	Rohland 2018 (Dabney Buffer, silica beads)	Boston	ds	7.6	partial	Rohland 2015; silica coated magnetic beads and 7x volume PB (Qiagen) for cleanups, Bst2.0 in smaller volume, 100ul total PCR volume, higher primer concentration, SPRI cleanup of PCR	1240k	Fu 2013; simultaneous enrichment of ~1.2M SNPs and mtDNA	Fu 2013; simultaneous enrichment of ~1.2M SNPs and mtDNA	HiSeq X10	2x101, 2x7	0.00174388	63.3	0.073	78.4	0.059	1452	1004
S15516.Y1.E1.L1	I15516	tooth	Boston	37	Boston	robotic	Rohland 2018 (Dabney Buffer, silica beads)	Boston	ds	7.4	partial	Rohland 2015; silica coated magnetic beads and 7x volume PB (Qiagen) for cleanups, Bst2.0 in smaller volume, 100ul total PCR volume, higher primer concentration, SPRI cleanup of PCR	1240k	Fu 2013; simultaneous enrichment of ~1.2M SNPs and mtDNA	Fu 2013; simultaneous enrichment of ~1.2M SNPs and mtDNA	HiSeq X10	2x101, 2x7	0.00502871	65.6	0.229	81.3	0.055	4477	3136
S15517.Y1.E1.L1	I15517	tooth	Boston	38	Boston	robotic	Rohland 2018 (Dabney Buffer, silica beads)	Boston	ds	7.6	partial	Rohland 2015; silica coated magnetic beads and 7x volume PB (Qiagen) for cleanups, Bst2.0 in smaller volume, 100ul total PCR volume, higher primer concentration, SPRI cleanup of PCR	1240k	Fu 2013; simultaneous enrichment of ~1.2M SNPs and mtDNA	Fu 2013; simultaneous enrichment of ~1.2M SNPs and mtDNA	HiSeq X10	2x101, 2x7	0.00454917	47.2	0.131	57.3	0.117	2644	1778
S15518.Y1.E1.L1	I15518	tooth	Boston	37	Boston	robotic	Rohland 2018 (Dabney Buffer, silica beads)	Boston	ds	7.4	partial	Rohland 2015; silica coated magnetic beads and 7x volume PB (Qiagen) for cleanups, Bst2.0 in smaller volume, 100ul total PCR volume, higher primer concentration, SPRI cleanup of PCR	1240k	Fu 2013; simultaneous enrichment of ~1.2M SNPs and mtDNA	Fu 2013; simultaneous enrichment of ~1.2M SNPs and mtDNA	HiSeq X10	2x101, 2x7	0.0365792	56.9	0.283	69.4	0.08	5690	3863
S15497.Y1.E1.L1	I15497	tooth	Boston	36	Boston	robotic	Rohland 2018 (Dabney Buffer, silica beads)	Boston	ds	7.2	partial	Rohland 2015; silica coated magnetic beads and 7x volume PB (Qiagen) for cleanups, Bst2.0 in smaller volume, 100ul total PCR volume, higher primer concentration, SPRI cleanup of PCR	1240k	Fu 2013; simultaneous enrichment of ~1.2M SNPs and mtDNA	Fu 2013; simultaneous enrichment of ~1.2M SNPs and mtDNA	HiSeq X10	2x101, 2x7	0.000568012	64	0.004	76.2	0.071	75	57
S15486.Y1.E1.L1	I15486	tooth	Boston	37	Boston	robotic	Rohland 2018 (Dabney Buffer, silica beads)	Boston	ds	7.4	partial	Rohland 2015; silica coated magnetic beads and 7x volume PB (Qiagen) for cleanups, Bst2.0 in smaller volume, 100ul total PCR volume, higher primer concentration, SPRI cleanup of PCR	1240k	Fu 2013; simultaneous enrichment of ~1.2M SNPs and mtDNA	Fu 2013; simultaneous enrichment of ~1.2M SNPs and mtDNA	HiSeq X10	2x101, 2x7	0.0213009	59.4	0.453	72.4	0.069	18095	180
S15490.Y1.E1.L1	I15490	tooth	Boston	40	Boston	robotic	Rohland 2018 (Dabney Buffer, silica beads)	Boston	ds	8	partial	Rohland 2015; silica coated magnetic beads and 7x volume PB (Qiagen) for cleanups, Bst2.0 in smaller volume, 100ul total PCR volume, higher primer concentration, SPRI cleanup of PCR	1240k	Fu 2013; simultaneous enrichment of ~1.2M SNPs and mtDNA	Fu 2013; simultaneous enrichment of ~1.2M SNPs and mtDNA	HiSeq X10	2x101, 2x7	0.00817109	60.5	0.301	74.2	0.072	6015	3896
S15501.Y1.E1.L1	I15501	tooth	Boston	32	Boston	robotic	Rohland 2018 (Dabney Buffer, silica beads)	Boston	ds	6.4	partial	Rohland 2015; silica coated magnetic beads and 7x volume PB (Qiagen) for cleanups, Bst2.0 in smaller volume, 100ul total PCR volume, higher primer concentration, SPRI cleanup of PCR	1240k	Fu 2013; simultaneous enrichment of ~1.2M SNPs and mtDNA	Fu 2013; simultaneous enrichment of ~1.2M SNPs and mtDNA	HiSeq X10	2x101, 2x7	0.000882809	64	0.011	73	0.108	478	147
S15506.Y1.E1.L1	I15506	tooth	Boston	37	Boston	robotic	Rohland 2018 (Dabney Buffer, silica beads)	Boston	ds	7.4	partial	Rohland 2015; silica coated magnetic beads and 7x volume PB (Qiagen) for cleanups, Bst2.0 in smaller volume, 100ul total PCR volume, higher primer concentration, SPRI cleanup of PCR	1240k	Fu 2013; simultaneous enrichment of ~1.2M SNPs and mtDNA	Fu 2013; simultaneous enrichment of ~1.2M SNPs and mtDNA	HiSeq X10	2x101, 2x7	0.000164313	47.4	0	62.7	0.053	7	0
S15514.Y1.E1.L1	I15514	tooth	Boston	38	Boston	robotic	Rohland 2018 (Dabney Buffer, silica beads)	Boston	ds	7.6	partial	Rohland 2015; silica coated magnetic beads and 7x volume PB (Qiagen) for cleanups, Bst2.0 in smaller volume, 100ul total PCR volume, higher primer concentration, SPRI cleanup of PCR	1240k	Fu 2013; simultaneous enrichment of ~1.2M SNPs and mtDNA	Fu 2013; simultaneous enrichment of ~1.2M SNPs and mtDNA	HiSeq X10	2x101, 2x7	0.00351264	62	0.183	77.6	0.071	7302	78
S15536.Y1.E1.L1	I15536	tooth	Boston	32	Boston	robotic	Rohland 2018 (Dabney Buffer, silica beads)	Boston	ds	6.4	partial	Rohland 2015; silica coated magnetic beads and 7x volume PB (Qiagen) for cleanups, Bst2.0 in smaller volume, 100ul total PCR volume, higher primer concentration, SPRI cleanup of PCR	1240k	Fu 2013; simultaneous enrichment of ~1.2M SNPs and mtDNA	Fu 2013; simultaneous enrichment of ~1.2M SNPs and mtDNA	HiSeq X10	2x101, 2x7	0.000436319	53.6	0.009	56	0.16	189	134
S15485.Y1.E1.L1	I15485	tooth	Boston	31	Boston	robotic	Rohland 2018 (Dabney Buffer, silica beads)	Boston	ds	6.2	partial	Rohland 2015; silica coated magnetic beads and 7x volume PB (Qiagen) for cleanups, Bst2.0 in smaller volume, 100ul total PCR volume, higher primer concentration, SPRI cleanup of PCR	1240k	Fu 2013; simultaneous enrichment of ~1.2M SNPs and mtDNA	Fu 2013; simultaneous enrichment of ~1.2M SNPs and mtDNA	HiSeq X10	2x101, 2x7	0.000675794	58.7	0.008	72.4	0.075	319	41
S15487.Y1.E1.L1	I15487	tooth	Boston	34	Boston	robotic	Rohland 2018 (Dabney Buffer, silica beads)	Boston	ds	6.8	partial	Rohland 2015; silica coated magnetic beads and 7x volume PB (Qiagen) for cleanups, Bst2.0 in smaller volume, 100ul total PCR volume, higher primer concentration, SPRI cleanup of PCR	1240k	Fu 2013; simultaneous enrichment of ~1.2M SNPs and mtDNA	Fu 2013; simultaneous enrichment of ~1.2M SNPs and mtDNA	HiSeq X10	2x101, 2x7	0.00134422	68.9	0.051	80.5	0.062	2049	16
S15491.Y1.E1.L1	I15491	tooth	Boston	37	Boston	robotic	Rohland 2018 (Dabney Buffer, silica beads)	Boston	ds	7.4	partial	Rohland 2015; silica coated magnetic beads and 7x volume PB (Qiagen) for cleanups, Bst2.0 in smaller volume, 100ul total PCR volume, higher primer concentration, SPRI cleanup of PCR	1240k	Fu 2013; simultaneous enrichment of ~1.2M SNPs and mtDNA	Fu 2013; simultaneous enrichment of ~1.2M SNPs and mtDNA	HiSeq X10	2x101, 2x7	0.00158329	55.3	0.039	66.1	0.111	727	480
S15521.Y1.E1.L1	I15521	tooth	Boston	33	Boston	robotic	Rohland 2018 (Dabney Buffer, silica beads)	Boston	ds	6.6	partial	Rohland 2015; silica coated magnetic beads and 7x volume PB (Qiagen) for cleanups, Bst2.0 in smaller volume, 100ul total PCR volume, higher primer concentration, SPRI cleanup of PCR	1240k	Fu 2013; simultaneous enrichment of ~1.2M SNPs and mtDNA	Fu 2013; simultaneous enrichment of ~1.2M SNPs and mtDNA	HiSeq X10	2x101, 2x7	0.083206	61	0.239	74.1	0.053	4713	3069
S15522.Y1.E1.L1	I15522	tooth	Boston	33	Boston	robotic	Rohland 2018 (Dabney Buffer, silica beads)	Boston	ds	6.6	partial	Rohland 2015; silica coated magnetic beads and 7x volume PB (Qiagen) for cleanups, Bst2.0 in smaller volume, 100ul total PCR volume, higher primer concentration, SPRI cleanup of PCR	1240k	Fu 2013; simultaneous enrichment of ~1.2M SNPs and mtDNA	Fu 2013; simultaneous enrichment of ~1.2M SNPs and mtDNA	HiSeq X10	2x101, 2x7	0.0163155	58.8	0.459	71.1	0.055	17398	238
S15523.Y1.E1.L1	I15523	tooth	Boston	37	Boston	robotic	Rohland 2018 (Dabney Buffer, silica beads)	Boston	ds	7.4	partial	Rohland 2015; silica coated magnetic beads and 7x volume PB (Qiagen) for cleanups, Bst2.0 in smaller volume, 100ul total PCR volume, higher primer concentration, SPRI cleanup of PCR	1240k	Fu 2013; simultaneous enrichment of ~1.2M SNPs and mtDNA	Fu 2013; simultaneous enrichment of ~1.2M SNPs and mtDNA	HiSeq X10	2x101, 2x7	0.00151517	58.6	0.02	64.2	0.104	397	243
S15525.Y1.E1.L1	I15525	tooth	Boston	35	Boston	robotic	Rohland 2018 (Dabney Buffer, silica beads)	Boston	ds	7	partial	Rohland 2015; silica coated magnetic beads and 7x volume PB (Qiagen) for cleanups, Bst2.0 in smaller volume, 100ul total PCR volume, higher primer concentration, SPRI cleanup of PCR	1240k	Fu 2013; simultaneous enrichment of ~1.2M SNPs and mtDNA	Fu 2013; simultaneous enrichment of ~1.2M SNPs and mtDNA	HiSeq X10	2x101, 2x7	0.0104311	61.4	0.526	75.5	0.083	10137	7193
S15526.Y1.E1.L1	I15526	tooth	Boston	36	Boston	robotic	Rohland 2018 (Dabney Buffer, silica beads)	Boston	ds	7.2	partial	Rohland 2015; silica coated magnetic beads and 7x volume PB (Qiagen) for cleanups, Bst2.0 in smaller volume, 100ul total PCR volume, higher primer concentration, SPRI cleanup of PCR	1240k	Fu 2013; simultaneous enrichment of ~1.2M SNPs and mtDNA	Fu 2013; simultaneous enrichment of ~1.2M SNPs and mtDNA	HiSeq X10	2x101, 2x7	0.00504085	67.8	0.321	80.7	0.067	6198	4333
S15527.Y1.E1.L1	I15527	tooth	Boston	39	Boston	robotic	Rohland 2018 (Dabney Buffer, silica beads)	Boston	ds	7.8	partial	Rohland 2015; silica coated magnetic beads and 7x volume PB (Qiagen) for cleanups, Bst2.0 in smaller volume, 100ul total PCR volume, higher primer concentration, SPRI cleanup of PCR	1240k	Fu 2013; simultaneous enrichment of ~1.2M SNPs and mtDNA	Fu 2013; simultaneous enrichment of ~1.2M SNPs and mtDNA	HiSeq X10	2x101, 2x7	0.282933	58.8	1.638	70.5	0.035	30339	22639
S15528.Y1.E1.L1	I15528	tooth	Boston	38	Boston	robotic	Rohland 2018 (Dabney Buffer, silica beads)	Boston	ds	7.6	partial	Rohland 2015; silica coated magnetic beads and 7x volume PB (Qiagen) for cleanups, Bst2.0 in smaller volume, 100ul total PCR volume, higher primer concentration, SPRI cleanup of PCR	1240k	Fu 2013; simultaneous enrichment of ~1.2M SNPs and mtDNA	Fu 2013; simultaneous enrichment of ~1.2M SNPs and mtDNA	HiSeq X10	2x101, 2x7	0.0408627	59.1	0.322	74.4	0.043	12854	132
S15529.Y1.E1.L1	I15529	tooth	Boston	37	Boston	robotic	Rohland 2018 (Dabney Buffer, silica beads)	Boston	ds	7.4	partial	Rohland 2015; silica coated magnetic beads and 7x volume PB (Qiagen) for cleanups, Bst2.0 in smaller volume, 100ul total PCR volume, higher primer concentration, SPRI cleanup of PCR	1240k	Fu 2013; simultaneous enrichment of ~1.2M SNPs and mtDNA	Fu 2013; simultaneous enrichment of ~1.2M SNPs and mtDNA	HiSeq X10	2x101, 2x7	0.131951	50.4	0.53	63.2	0.092	9363	6876
S15531.Y1.E1.L1	I15531	tooth	Boston	34	Boston	robotic	Rohland 2018 (Dabney Buffer, silica beads)	Boston	ds	6.8	partial	Rohland 2015; silica coated magnetic beads and 7x volume PB (Qiagen) for cleanups, Bst2.0 in smaller volume, 100ul total PCR volume, higher primer concentration, SPRI cleanup of PCR	1240k	Fu 2013; simultaneous enrichment of ~1.2M SNPs and mtDNA	Fu 2013; simultaneous enrichment of ~1.2M SNPs and mtDNA	HiSeq X10	2x101, 2x7	0.040566	49	0.316	59.2	0.129	6168	4240
S15533.Y1.E1.L1	I15533	tooth	Boston	37	Boston	robotic	Rohland 2018 (Dabney Buffer, silica beads)	Boston	ds	7.4	partial	Rohland 2015; silica coated magnetic beads and 7x volume PB (Qiagen) for cleanups, Bst2.0 in smaller volume, 100ul total PCR volume, higher primer concentration, SPRI cleanup of PCR	1240k	Fu 2013; simultaneous enrichment of ~1.2M SNPs and mtDNA	Fu 2013; simultaneous enrichment of ~1.2M SNPs and mtDNA	HiSeq X10	2x101, 2x7	0.00285429	66.7	0.23	78.2	0.064	4290	3115
S15534.Y1.E1.L1	I15534	tooth	Boston	37	Boston	robotic	Rohland 2018 (Dabney Buffer, silica beads)	Boston	ds	7.4	partial	Rohland 2015; silica coated magnetic beads and 7x volume PB (Qiagen) for cleanups, Bst2.0 in smaller volume, 100ul total PCR volume, higher primer concentration, SPRI cleanup of PCR	1240k	Fu 2013; simultaneous enrichment of ~1.2M SNPs and mtDNA	Fu 2013; simultaneous enrichment of ~1.2M SNPs and mtDNA	HiSeq X10	2x101, 2x7	0.00157758	57	0.078	70.7	0.104	3095	43
S15535.Y1.E1.L1	I15535	tooth	Boston	39	Boston	robotic	Rohland 2018 (Dabney Buffer, silica beads)	Boston	ds	7.8	partial	Rohland 2015; silica coated magnetic beads and 7x volume PB (Qiagen) for cleanups, Bst2.0 in smaller volume, 100ul total PCR volume, higher primer concentration, SPRI cleanup of PCR	1240k	Fu 2013; simultaneous enrichment of ~1.2M SNPs and mtDNA	Fu 2013; simultaneous enrichment of ~1.2M SNPs and mtDNA	HiSeq X10	2x101, 2x7	0.00322725	59.5	0.134	70.5	0.116	5268	47
S15495.Y1.E1.L1	I15495	tooth	Boston	39	Boston	robotic	Rohland 2018 (Dabney Buffer, silica beads)	Boston	ds	7.8	partial	Rohland 2015; silica coated magnetic beads and 7x volume PB (Qiagen) for cleanups, Bst2.0 in smaller volume, 100ul total PCR volume, higher primer concentration, SPRI cleanup of PCR	1240k	Fu 2013; simultaneous enrichment of ~1.2M SNPs and mtDNA	Fu 2013; simultaneous enrichment of ~1.2M SNPs and mtDNA	HiSeq X10	2x101, 2x7	0.0156695	56.9	0.458	70.1	0.099	8624	5998
S15504.Y1.E1.L1	I15504	tooth	Boston	38	Boston	robotic	Rohland 2018 (Dabney Buffer, silica beads)	Boston	ds	7.6	partial	Rohland 2015; silica coated magnetic beads and 7x volume PB (Qiagen) for cleanups, Bst2.0 in smaller volume, 100ul total PCR volume, higher primer concentration, SPRI cleanup of PCR	1240k	Fu 2013; simultaneous enrichment of ~1.2M SNPs and mtDNA	Fu 2013; simultaneous enrichment of ~1.2M SNPs and mtDNA	HiSeq X10	2x101, 2x7	0.0688558	63.6	1.489	76.8	0.058	27442	20230
S15520.Y1.E1.L1	I15520	tooth	Boston	32	Boston	robotic	Rohland 2018 (Dabney Buffer, silica beads)	Boston	ds	6.4	partial	Rohland 2015; silica coated magnetic beads and 7x volume PB (Qiagen) for cleanups, Bst2.0 in smaller volume, 100ul total PCR volume, higher primer concentration, SPRI cleanup of PCR	1240k	Fu 2013; simultaneous enrichment of ~1.2M SNPs and mtDNA	Fu 2013; simultaneous enrichment of ~1.2M SNPs and mtDNA	HiSeq X10	2x101, 2x7	0.359153	63.2	0.788	74.1	0.042	15111	10469
S15530.Y1.E1.L1	I15530	tooth	Boston	38	Boston	robotic	Rohland 2018 (Dabney Buffer, silica beads)	Boston	ds	7.6	partial	Rohland 2015; silica coated magnetic beads and 7x volume PB (Qiagen) for cleanups, Bst2.0 in smaller volume, 100ul total PCR volume, higher primer concentration, SPRI cleanup of PCR	1240k	Fu 2013; simultaneous enrichment of ~1.2M SNPs and mtDNA	Fu 2013; simultaneous enrichment of ~1.2M SNPs and mtDNA	HiSeq X10	2x101, 2x7	0.00121294	49.7	0.008	60.5	0.089	308	2
S15488.Y1.E1.L1	I15488	tooth	Boston	37	Boston	robotic	Rohland 2018 (Dabney Buffer, silica beads)	Boston	ds	7.4	partial	Rohland 2015; silica coated magnetic beads and 7x volume PB (Qiagen) for cleanups, Bst2.0 in smaller volume, 100ul total PCR volume, higher primer concentration, SPRI cleanup of PCR	1240k	Fu 2013; simultaneous enrichment of ~1.2M SNPs and mtDNA	Fu 2013; simultaneous enrichment of ~1.2M SNPs and mtDNA	HiSeq X10	2x101, 2x7	0.178879	59.3	0.946	72.1	0.061	35479	295
S15489.Y1.E1.L1	I15489	tooth	Boston	39	Boston	robotic	Rohland 2018 (Dabney Buffer, silica beads)	Boston	ds	7.8	partial	Rohland 2015; silica coated magnetic beads and 7x volume PB (Qiagen) for cleanups, Bst2.0 in smaller volume, 100ul total PCR volume, higher primer concentration, SPRI cleanup of PCR	1240k	Fu 2013; simultaneous enrichment of ~1.2M SNPs and mtDNA	Fu 2013; simultaneous enrichment of ~1.2M SNPs and mtDNA	HiSeq X10	2x101, 2x7	0.019523	57.1	0.493	72.7	0.086	9569	6552
S15492.Y1.E1.L1	I15492	tooth	Boston	37	Boston	robotic	Rohland 2018 (Dabney Buffer, silica beads)	Boston	ds	7.4	partial	Rohland 2015; silica coated magnetic beads and 7x volume PB (Qiagen) for cleanups, Bst2.0 in smaller volume, 100ul total PCR volume, higher primer concentration, SPRI cleanup of PCR	1240k	Fu 2013; simultaneous enrichment of ~1.2M SNPs and mtDNA	Fu 2013; simultaneous enrichment of ~1.2M SNPs and mtDNA	HiSeq X10	2x101, 2x7	0.166896	57.7	1.005	70.4	0.074	19046	13298
S15499.Y1.E1.L1	I15499	tooth	Boston	39	Boston	robotic	Rohland 2018 (Dabney Buffer, silica beads)	Boston	ds	7.8	partial	Rohland 2015; silica coated magnetic beads and 7x volume PB (Qiagen) for cleanups, Bst2.0 in smaller volume, 100ul total PCR volume, higher primer concentration, SPRI cleanup of PCR	1240k	Fu 2013; simultaneous enrichment of ~1.2M SNPs and mtDNA	Fu 2013; simultaneous enrichment of ~1.2M SNPs and mtDNA	HiSeq X10	2x101, 2x7	0.00147252	54.8	0.039	69.7	0.094	708	535
S15513.Y1.E1.L1	I15513	tooth	Boston	39	Boston	robotic	Rohland 2018 (Dabney Buffer, silica beads)	Boston	ds	7.8	partial	Rohland 2015; silica coated magnetic beads and 7x volume PB (Qiagen) for cleanups, Bst2.0 in smaller volume, 100ul total PCR volume, higher primer concentration, SPRI cleanup of PCR	1240k	Fu 2013; simultaneous enrichment of ~1.2M SNPs and mtDNA	Fu 2013; simultaneous enrichment of ~1.2M SNPs and mtDNA	HiSeq X10	2x101, 2x7	0.0465024	61.8	0.573	74.4	0.04	10971	7456
S15519.Y1.E1.L1	I15519	tooth	Boston	35	Boston	robotic	Rohland 2018 (Dabney Buffer, silica beads)	Boston	ds	7	partial	Rohland 2015; silica coated magnetic beads and 7x volume PB (Qiagen) for cleanups, Bst2.0 in smaller volume, 100ul total PCR volume, higher primer concentration, SPRI cleanup of PCR	1240k	Fu 2013; simultaneous enrichment of ~1.2M SNPs and mtDNA	Fu 2013; simultaneous enrichment of ~1.2M SNPs and mtDNA	HiSeq X10	2x101, 2x7	0.000392083	54.5	0.004	62.7	0.123	161	3
S15524.Y1.E1.L1	I15524	tooth	Boston	39	Boston	robotic	Rohland 2018 (Dabney Buffer, silica beads)	Boston	ds	7.8	partial	Rohland 2015; silica coated magnetic beads and 7x volume PB (Qiagen) for cleanups, Bst2.0 in smaller volume, 100ul total PCR volume, higher primer concentration, SPRI cleanup of PCR	1240k	Fu 2013; simultaneous enrichment of ~1.2M SNPs and mtDNA	Fu 2013; simultaneous enrichment of ~1.2M SNPs and mtDNA	HiSeq X10	2x101, 2x7	0.0220968	60.7	0.187	73.9	0.042	3929	2480
S32297.Y1.E1.L1	I32297	tooth	Boston	38.1	Boston	robotic	Rohland 2018 (Dabney Buffer, silica beads)	Boston	ds	7.6	partial	Rohland 2015; silica coated magnetic beads and 7x volume PB (Qiagen) for cleanups, Bst2.0 in smaller volume, 100ul total PCR volume, higher primer concentration, SPRI cleanup of PCR	Twist1.4M	Rohland 2022	Rohland 2022	HiSeq X10	2x101, 2x7	7.97675e-05	49.9	0.00333554	56.4	0.0365	67	45
S32300.Y1.E1.L1	I32300	tooth	Boston	36.8	Boston	robotic	Rohland 2018 (Dabney Buffer, silica beads)	Boston	ds	7.4	partial	Rohland 2015; silica coated magnetic beads and 7x volume PB (Qiagen) for cleanups, Bst2.0 in smaller volume, 100ul total PCR volume, higher primer concentration, SPRI cleanup of PCR	Twist1.4M	Rohland 2022	Rohland 2022	HiSeq X10	2x101, 2x7	0.028917	60.5	0.558704	77.5	0.0505	24440	190
S32304.Y1.E1.L1	I32304	tooth	Boston	35.4	Boston	robotic	Rohland 2018 (Dabney Buffer, silica beads)	Boston	ds	7.1	partial	Rohland 2015; silica coated magnetic beads and 7x volume PB (Qiagen) for cleanups, Bst2.0 in smaller volume, 100ul total PCR volume, higher primer concentration, SPRI cleanup of PCR	Twist1.4M	Rohland 2022	Rohland 2022	HiSeq X10	2x101, 2x7	0.00938628	55.1	0.0128268	58.4	0.0675	305	117
S32298.Y1.E1.L1	I32298	tooth	Boston	34.8	Boston	robotic	Rohland 2018 (Dabney Buffer, silica beads)	Boston	ds	7	partial	Rohland 2015; silica coated magnetic beads and 7x volume PB (Qiagen) for cleanups, Bst2.0 in smaller volume, 100ul total PCR volume, higher primer concentration, SPRI cleanup of PCR	Twist1.4M	Rohland 2022	Rohland 2022	HiSeq X10	2x101, 2x7	0.00524121	40.7	0.0835692	44.1	0.156	2977	41
S32299.Y1.E1.L1	I32299	metatarsal	Boston	37.9	Boston	robotic	Rohland 2018 (Dabney Buffer, silica beads)	Boston	ds	7.6	partial	Rohland 2015; silica coated magnetic beads and 7x volume PB (Qiagen) for cleanups, Bst2.0 in smaller volume, 100ul total PCR volume, higher primer concentration, SPRI cleanup of PCR	Twist1.4M	Rohland 2022	Rohland 2022	HiSeq X10	2x101, 2x7	0.0269142	58.4	0.545007	77.1	0.0435	11558	6255
S32301.Y1.E1.L1	I32301	tibia	Boston	36.9	Boston	robotic	Rohland 2018 (Dabney Buffer, silica beads)	Boston	ds	7.4	partial	Rohland 2015; silica coated magnetic beads and 7x volume PB (Qiagen) for cleanups, Bst2.0 in smaller volume, 100ul total PCR volume, higher primer concentration, SPRI cleanup of PCR	Twist1.4M	Rohland 2022	Rohland 2022	HiSeq X10	2x101, 2x7	0.00427057	52.4	0.0783356	65.3	0.061	3442	36
S32302.Y1.E1.L1	I32302	femur	Boston	38.5	Boston	robotic	Rohland 2018 (Dabney Buffer, silica beads)	Boston	ds	7.7	partial	Rohland 2015; silica coated magnetic beads and 7x volume PB (Qiagen) for cleanups, Bst2.0 in smaller volume, 100ul total PCR volume, higher primer concentration, SPRI cleanup of PCR	Twist1.4M	Rohland 2022	Rohland 2022	HiSeq X10	2x101, 2x7	0.000963366	49.9	4.51923e-05	54.4	0.0095	0	3
S32303.Y1.E1.L1	I32303	tooth	Boston	33	Boston	robotic	Rohland 2018 (Dabney Buffer, silica beads)	Boston	ds	6.6	partial	Rohland 2015; silica coated magnetic beads and 7x volume PB (Qiagen) for cleanups, Bst2.0 in smaller volume, 100ul total PCR volume, higher primer concentration, SPRI cleanup of PCR	Twist1.4M	Rohland 2022	Rohland 2022	HiSeq X10	2x101, 2x7	8.11641e-05	49.2	0.00174772	54.1	0.0275	39	32
S32305.Y1.E1.L1	I32305	tooth	Boston	34	Boston	robotic	Rohland 2018 (Dabney Buffer, silica beads)	Boston	ds	6.8	partial	Rohland 2015; silica coated magnetic beads and 7x volume PB (Qiagen) for cleanups, Bst2.0 in smaller volume, 100ul total PCR volume, higher primer concentration, SPRI cleanup of PCR	Twist1.4M	Rohland 2022	Rohland 2022	HiSeq X10	2x101, 2x7	0.42372	64.3	1.72294	76	0.0545	77200	557
S12991.Y1.E1.L1	I12991	cochlea	Vienna	74	Boston	robotic	Rohland 2018 (Dabney Buffer, silica beads)	Boston	ds	7.4	partial	Rohland 2015; silica coated magnetic beads and 7x volume PB (Qiagen) for cleanups, Bst2.0 in smaller volume, 100ul total PCR volume, higher primer concentration, SPRI cleanup of PCR	1240k	Fu 2013; simultaneous enrichment of ~1.2M SNPs and mtDNA	Fu 2013; simultaneous enrichment of ~1.2M SNPs and mtDNA	NextSeq 500	2x76, 2x7	0.661746	55.9	2.784	63.6	0.068	101750	932
S4803.E1.L1	I4803	cochlea	Vienna	75	Boston	manual	Dabney 2013, Korlevic 2015	Boston	ds	8.3	partial	Rohland 2015; silica coated magnetic beads and 7x volume PB (Qiagen) for cleanups, Bst2.0 in smaller volume, 100ul total PCR volume, higher primer concentration, SPRI cleanup of PCR	1240k	Maricic 2010; separate enrichment for mtDNA	Fu 2013; 390k and 840k targets combined into a single capture	NextSeq 500	2x76, 2x7	0.8097	43	4.582	52	0.085	22523	16764
S13458.Y1.E1.L1	I13458	cochlea	Vienna	73	Boston	robotic	Rohland 2018 (Dabney Buffer, silica beads)	Boston	ds	7.3	partial	Rohland 2015; silica coated magnetic beads and 7x volume PB (Qiagen) for cleanups, Bst2.0 in smaller volume, 100ul total PCR volume, higher primer concentration, SPRI cleanup of PCR	1240k	Fu 2013; simultaneous enrichment of ~1.2M SNPs and mtDNA	Fu 2013; simultaneous enrichment of ~1.2M SNPs and mtDNA	NextSeq 500	2x76, 2x7	0.431143	50.6	3.227	57.9	0.114	122263	1006
S35081.Y1.E1.L1	I35081	cochlea	Vienna	37	Boston	robotic	Rohland 2018 (Dabney Buffer, silica beads)	Boston	ds	7.4	partial	Rohland 2015; silica coated magnetic beads and 7x volume PB (Qiagen) for cleanups, Bst2.0 in smaller volume, 100ul total PCR volume, higher primer concentration, SPRI cleanup of PCR	Twist1.4M	Rohland 2022	Rohland 2022	HiSeq X10	2X101, 2X7	0.606476	54.8	9.31729	63.7	0.108	361729	2413
S34800.Y1.E1.L1	I34800	cochlea	Vienna	40	Boston	robotic	Rohland 2018 (Dabney Buffer, silica beads)	Boston	ds	8	partial	Rohland 2015; silica coated magnetic beads and 7x volume PB (Qiagen) for cleanups, Bst2.0 in smaller volume, 100ul total PCR volume, higher primer concentration, SPRI cleanup of PCR	Twist1.4M	Rohland 2022	Rohland 2022	HiSeq X10	2X101, 2X7	0.291845	56.8	3.96577	67.3	0.098	80019	49424
S35008.Y1.E1.L1	I35008	cochlea	Vienna	37	Boston	robotic	Rohland 2018 (Dabney Buffer, silica beads)	Boston	ds	7.4	partial	Rohland 2015; silica coated magnetic beads and 7x volume PB (Qiagen) for cleanups, Bst2.0 in smaller volume, 100ul total PCR volume, higher primer concentration, SPRI cleanup of PCR	Twist1.4M	Rohland 2022	Rohland 2022	HiSeq X10	2X101, 2X7	0.519975	53.7	7.07171	62.7	0.0895	137532	95806
S35010.Y1.E1.L1	I35010	cochlea	Vienna	37	Boston	robotic	Rohland 2018 (Dabney Buffer, silica beads)	Boston	ds	7.4	partial	Rohland 2015; silica coated magnetic beads and 7x volume PB (Qiagen) for cleanups, Bst2.0 in smaller volume, 100ul total PCR volume, higher primer concentration, SPRI cleanup of PCR	Twist1.4M	Rohland 2022	Rohland 2022	HiSeq X10	2X101, 2X7	0.374599	54	6.46967	63.7	0.099	255313	1859
S35012.Y1.E1.L1	I35012	cochlea	Vienna	37	Boston	robotic	Rohland 2018 (Dabney Buffer, silica beads)	Boston	ds	7.4	partial	Rohland 2015; silica coated magnetic beads and 7x volume PB (Qiagen) for cleanups, Bst2.0 in smaller volume, 100ul total PCR volume, higher primer concentration, SPRI cleanup of PCR	Twist1.4M	Rohland 2022	Rohland 2022	HiSeq X10	2X101, 2X7	0.155746	52.4	4.3535	61.7	0.1015	86624	58194
S35095.Y1.E1.L1	I35095	cochlea	Vienna	37	Boston	robotic	Rohland 2018 (Dabney Buffer, silica beads)	Boston	ds	7.4	partial	Rohland 2015; silica coated magnetic beads and 7x volume PB (Qiagen) for cleanups, Bst2.0 in smaller volume, 100ul total PCR volume, higher primer concentration, SPRI cleanup of PCR	Twist1.4M	Rohland 2022	Rohland 2022	HiSeq X10	2X101, 2X7	0.556122	57.4	7.0441	67.6	0.0925	275390	1897
S35014.Y1.E1.L1	I35014	tooth (premolar)	Vienna	37	Boston	robotic	Rohland 2018 (Dabney Buffer, silica beads)	Boston	ds	7.4	partial	Rohland 2015; silica coated magnetic beads and 7x volume PB (Qiagen) for cleanups, Bst2.0 in smaller volume, 100ul total PCR volume, higher primer concentration, SPRI cleanup of PCR	Twist1.4M	Rohland 2022	Rohland 2022	HiSeq X10	2X101, 2X7	0.0107968	62.3	0.386486	80.7	0.06	8670	4747
S34980.Y1.E1.L1	I34980	cochlea	Vienna	37	Boston	robotic	Rohland 2018 (Dabney Buffer, silica beads)	Boston	ds	7.4	partial	Rohland 2015; silica coated magnetic beads and 7x volume PB (Qiagen) for cleanups, Bst2.0 in smaller volume, 100ul total PCR volume, higher primer concentration, SPRI cleanup of PCR	Twist1.4M	Rohland 2022	Rohland 2022	HiSeq X10	2X101, 2X7	0.492294	53.5	6.78797	62.4	0.106	268241	1622
S26706.Y1.E1.L1	I26706	cochlea	Vienna	38	Boston	robotic	Rohland 2018 (Dabney Buffer, silica beads)	Boston	ds	8.2	partial	Rohland 2015; silica coated magnetic beads and 7x volume PB (Qiagen) for cleanups, Bst2.0 in smaller volume, 100ul total PCR volume, higher primer concentration, SPRI cleanup of PCR	1240k	Fu 2013; simultaneous enrichment of ~1.2M SNPs and mtDNA	Fu 2013; simultaneous enrichment of ~1.2M SNPs and mtDNA	HiSeq X10	2x101, 2x7	0.000308045	44.5	0.000798687	59.5	0.072	37	5
S26717.Y1.E2.L1	I26717	cochlea	Vienna	33	Boston	robotic	Rohland 2018 (Dabney Buffer, silica beads)	Boston	ds	6.6	partial	Rohland 2015; silica coated magnetic beads and 7x volume PB (Qiagen) for cleanups, Bst2.0 in smaller volume, 100ul total PCR volume, higher primer concentration, SPRI cleanup of PCR	1240k	Fu 2013; simultaneous enrichment of ~1.2M SNPs and mtDNA	Fu 2013; simultaneous enrichment of ~1.2M SNPs and mtDNA	HiSeq X10	2x101, 2x7	5.09952e-05	36.2	0.000449	39.2	0.0385	8	2
S26713.Y1.E2.L1	I26713	cochlea	Vienna	34	Boston	robotic	Rohland 2018 (Dabney Buffer, silica beads)	Boston	ds	6.8	partial	Rohland 2015; silica coated magnetic beads and 7x volume PB (Qiagen) for cleanups, Bst2.0 in smaller volume, 100ul total PCR volume, higher primer concentration, SPRI cleanup of PCR	1240k	Fu 2013; simultaneous enrichment of ~1.2M SNPs and mtDNA	Fu 2013; simultaneous enrichment of ~1.2M SNPs and mtDNA	HiSeq X10	2x101, 2x7	0.000101709	39.5	0.000783	46.2	0.025	35	4
S26711.Y1.E2.L1	I26711	cochlea	Vienna	40	Boston	robotic	Rohland 2018 (Dabney Buffer, silica beads)	Boston	ds	8	partial	Rohland 2015; silica coated magnetic beads and 7x volume PB (Qiagen) for cleanups, Bst2.0 in smaller volume, 100ul total PCR volume, higher primer concentration, SPRI cleanup of PCR	1240k	Fu 2013; simultaneous enrichment of ~1.2M SNPs and mtDNA	Fu 2013; simultaneous enrichment of ~1.2M SNPs and mtDNA	HiSeq X10	2x101, 2x7	7.16813e-05	39.8	0.002577	52.9	0.022	84	8
S26896.Y1.E1.L1	I26896	cochlea	Vienna	41	Boston	robotic	Rohland 2018 (Dabney Buffer, silica beads)	Boston	ds	7.6	partial	Rohland 2015; silica coated magnetic beads and 7x volume PB (Qiagen) for cleanups, Bst2.0 in smaller volume, 100ul total PCR volume, higher primer concentration, SPRI cleanup of PCR	1240k	Fu 2013; simultaneous enrichment of ~1.2M SNPs and mtDNA	Fu 2013; simultaneous enrichment of ~1.2M SNPs and mtDNA	HiSeq X10	2x101, 2x7
REFERENCES:
Protocol	Method	Reference
Extraction:	Dabney 2013, Korlevic 2015	J. Dabney et al., Complete mitochondrial genome sequence of a Middle Pleistocene cave bear reconstructed from ultrashort DNA fragments. Proc. Natl. Acad. Sci. U. S. A. 110, 15758–63 (2013); P. Korlević et al., Reducing microbial and human contamination in DNA extractions from ancient bones and teeth. Biotechniques. 59, 87–93 (2015).
	Rohland 2018 (Dabney Buffer, silica beads)	N. Rohland, I. Glocke, A. Aximu-Petri, M. Meyer, Extraction of highly degraded DNA from ancient bones, teeth and sediments for high-throughput sequencing. Nat. Protoc. 13, 2447–2461 (2018).
Library Prep:	Rohland 2015; silica coated magnetic beads and 7x volume PB (Qiagen) for cleanups, Bst2.0 in smaller volume, 100ul total PCR volume, higher primer concentration, SPRI cleanup of PCR	Rohland, N., Harney, E., Mallick, S., Nordenfelt, S. & Reich, D. Partial uracil–DNA–glycosylase treatment for screening of ancient DNA. Philos. Trans. R. Soc. B 370, 20130624 (2015).
	Gansauge 2020	Gansauge, Marie-Theres, et al. Manual and automated preparation of single-stranded DNA libraries for the sequencing of DNA from ancient biological remains and other sources of highly degraded DNA. Nature protocols 15(8), 2279-2300 (2020).
Enrichment:	Fu 2013; simultaneous enrichment of ~1.2M SNPs and mtDNA	Fu Q, Meyer M, Gao X, Stenzel U, Burbano HA, Kelso J, Pääbo S. DNA analysis of an early modern human from Tianyuan Cave, China. Proc Natl Acad Sci U S A. 2013 Feb 5;110(6):2223-7. doi: 10.1073/pnas.1221359110. Epub 2013 Jan 22. PMID: 23341637; PMCID: PMC3568306.
	Rohland 2022	N. Rohland, S. Mallick et al. Three reagents for in-solution enrichment of ancient human DNA at more than a million SNPs. bioRxiv https://doi.org/10.1101/2022.01.13.476259 (2022).
	Maricic 2010; separate enrichment for mtDNA	Maricic T, Whitten M, Pääbo S. 2010, Multiplexed DNA sequence capture of mitochondrial genomes using PCR products. PLoS One, 5, e14004; Fu Q, Meyer M, Gao X, et al. 2013, DNA analysis of an early modern human from Tianyuan Cave, China. Proc Natl Acad Sci USA, 110: 2223‐2227

[truncated: 2 more sheets: Table 11, Table 12]
